# Supplementary material for: A comparative transcriptomics analysis of mammalian and non-mammalian acute kidney injury (AKI) models
Source: Front Cell Dev Biol. 2025 Sep 26;13:1653967. doi: 10.3389/fcell.2025.1653967 (PMC12510925; doi:10.3389/fcell.2025.1653967)
Supplement: Supplementary file 2 [file DataSheet1.csv]

avg_log2FC	p_val_adj	HGNC	origin	paper	gene	cluster
2.398461417	0	EGF	Human	Hinze	EGF	Health
2.361566224	0	SLC12A1	Human	Hinze	SLC12A1	Health
2.121733767	0	CUBN	Human	Hinze	CUBN	Health
1.821095106	0	SLC12A3	Human	Hinze	SLC12A3	Health
1.639949874	0	SLC8A1	Human	Hinze	SLC8A1	Health
1.496038618	0	ESRRG	Human	Hinze	ESRRG	Health
1.495835011	0	PLCL1	Human	Hinze	PLCL1	Health
1.375203724	0	GPC5	Human	Hinze	GPC5	Health
1.359449575	0	BHMT	Human	Hinze	BHMT	Health
1.299274265	0	RALYL	Human	Hinze	RALYL	Health
1.297557764	0	UMOD	Human	Hinze	UMOD	Health
1.290483975	0	LRP2	Human	Hinze	LRP2	Health
1.279718447	0	PLPPR1	Human	Hinze	PLPPR1	Health
1.253633797	0	GPAT3	Human	Hinze	GPAT3	Health
1.219136076	0	KCNJ15	Human	Hinze	KCNJ15	Health
1.192681959	0	SLC5A12	Human	Hinze	SLC5A12	Health
1.19018562	0	NOX4	Human	Hinze	NOX4	Health
1.157266569	0	ACSM2A	Human	Hinze	ACSM2A	Health
1.131278298	0	ZNF804B	Human	Hinze	ZNF804B	Health
1.120111192	0	ANK2	Human	Hinze	ANK2	Health
1.074742549	0	STPG2	Human	Hinze	STPG2	Health
1.07023793	0	PKHD1	Human	Hinze	PKHD1	Health
1.063992287	0	SLC13A1	Human	Hinze	SLC13A1	Health
1.063460571	0	ADAMTS9-AS1	Human	Hinze	ADAMTS9-AS1	Health
1.062232945	0	PCDH15	Human	Hinze	PCDH15	Health
1.06192175	0	PRKN	Human	Hinze	PRKN	Health
1.055623659	0	AC096577.1	Human	Hinze	AC096577.1	Health
1.047002101	0	AC078980.1	Human	Hinze	AC078980.1	Health
1.041818462	0	FRMD4B	Human	Hinze	FRMD4B	Health
1.030410077	0	SUGCT	Human	Hinze	SUGCT	Health
1.020047582	0	SLC16A9	Human	Hinze	SLC16A9	Health
1.009111075	0	PCDH9	Human	Hinze	PCDH9	Health
1.004033645	0	FRAS1	Human	Hinze	FRAS1	Health
1.003211297	0	RAB11FIP3	Human	Hinze	RAB11FIP3	Health
-1.016987339	0	MT-CO1	Human	Hinze	MT-CO1	Health
-1.030533009	0	NEAT1	Human	Hinze	NEAT1	Health
-1.05002257	0	MT-ATP6	Human	Hinze	MT-ATP6	Health
-1.062967491	0	B2M	Human	Hinze	B2M	Health
-1.069792142	0	FKBP5	Human	Hinze	FKBP5	Health
-1.085163864	0	ADAMTS1	Human	Hinze	ADAMTS1	Health
-1.178211181	0	IFITM3	Human	Hinze	IFITM3	Health
-1.202254727	0	MT1G	Human	Hinze	MT1G	Health
-1.202971875	0	FTH1	Human	Hinze	FTH1	Health
-1.205886223	0	NAMPT	Human	Hinze	NAMPT	Health
-1.250450838	0	CRYAB	Human	Hinze	CRYAB	Health
-1.259087187	0	S100A11	Human	Hinze	S100A11	Health
-1.316960048	0	ITGB6	Human	Hinze	ITGB6	Health
-1.398933413	0	S100A6	Human	Hinze	S100A6	Health
-1.488701426	0	SLPI	Human	Hinze	SLPI	Health
-1.521127595	0	MT2A	Human	Hinze	MT2A	Health
-1.83797683	0	WFDC2	Human	Hinze	WFDC2	Health
-2.198494361	0	SPP1	Human	Hinze	SPP1	Health
2.198494361	0	SPP1	Human	Hinze	SPP1	AKI
1.83797683	0	WFDC2	Human	Hinze	WFDC2	AKI
1.521127595	0	MT2A	Human	Hinze	MT2A	AKI
1.488701426	0	SLPI	Human	Hinze	SLPI	AKI
1.398933413	0	S100A6	Human	Hinze	S100A6	AKI
1.316960048	0	ITGB6	Human	Hinze	ITGB6	AKI
1.259087187	0	S100A11	Human	Hinze	S100A11	AKI
1.250450838	0	CRYAB	Human	Hinze	CRYAB	AKI
1.205886223	0	NAMPT	Human	Hinze	NAMPT	AKI
1.202971875	0	FTH1	Human	Hinze	FTH1	AKI
1.202254727	0	MT1G	Human	Hinze	MT1G	AKI
1.178211181	0	IFITM3	Human	Hinze	IFITM3	AKI
1.085163864	0	ADAMTS1	Human	Hinze	ADAMTS1	AKI
1.069792142	0	FKBP5	Human	Hinze	FKBP5	AKI
1.062967491	0	B2M	Human	Hinze	B2M	AKI
1.05002257	0	MT-ATP6	Human	Hinze	MT-ATP6	AKI
1.030533009	0	NEAT1	Human	Hinze	NEAT1	AKI
1.016987339	0	MT-CO1	Human	Hinze	MT-CO1	AKI
-1.003211297	0	RAB11FIP3	Human	Hinze	RAB11FIP3	AKI
-1.004033645	0	FRAS1	Human	Hinze	FRAS1	AKI
-1.009111075	0	PCDH9	Human	Hinze	PCDH9	AKI
-1.020047582	0	SLC16A9	Human	Hinze	SLC16A9	AKI
-1.030410077	0	SUGCT	Human	Hinze	SUGCT	AKI
-1.041818462	0	FRMD4B	Human	Hinze	FRMD4B	AKI
-1.047002101	0	AC078980.1	Human	Hinze	AC078980.1	AKI
-1.055623659	0	AC096577.1	Human	Hinze	AC096577.1	AKI
-1.06192175	0	PRKN	Human	Hinze	PRKN	AKI
-1.062232945	0	PCDH15	Human	Hinze	PCDH15	AKI
-1.063460571	0	ADAMTS9-AS1	Human	Hinze	ADAMTS9-AS1	AKI
-1.063992287	0	SLC13A1	Human	Hinze	SLC13A1	AKI
-1.07023793	0	PKHD1	Human	Hinze	PKHD1	AKI
-1.074742549	0	STPG2	Human	Hinze	STPG2	AKI
-1.120111192	0	ANK2	Human	Hinze	ANK2	AKI
-1.131278298	0	ZNF804B	Human	Hinze	ZNF804B	AKI
-1.157266569	0	ACSM2A	Human	Hinze	ACSM2A	AKI
-1.19018562	0	NOX4	Human	Hinze	NOX4	AKI
-1.192681959	0	SLC5A12	Human	Hinze	SLC5A12	AKI
-1.219136076	0	KCNJ15	Human	Hinze	KCNJ15	AKI
-1.253633797	0	GPAT3	Human	Hinze	GPAT3	AKI
-1.279718447	0	PLPPR1	Human	Hinze	PLPPR1	AKI
-1.290483975	0	LRP2	Human	Hinze	LRP2	AKI
-1.297557764	0	UMOD	Human	Hinze	UMOD	AKI
-1.299274265	0	RALYL	Human	Hinze	RALYL	AKI
-1.359449575	0	BHMT	Human	Hinze	BHMT	AKI
-1.375203724	0	GPC5	Human	Hinze	GPC5	AKI
-1.495835011	0	PLCL1	Human	Hinze	PLCL1	AKI
-1.496038618	0	ESRRG	Human	Hinze	ESRRG	AKI
-1.639949874	0	SLC8A1	Human	Hinze	SLC8A1	AKI
-1.821095106	0	SLC12A3	Human	Hinze	SLC12A3	AKI
-2.121733767	0	CUBN	Human	Hinze	CUBN	AKI
-2.361566224	0	SLC12A1	Human	Hinze	SLC12A1	AKI
-2.398461417	0	EGF	Human	Hinze	EGF	AKI
2.061884078	0	KLK1	Human	Lake	KLK1	Health
2.054890169	0	ALDOB	Human	Lake	ALDOB	Health
1.885196606	0	PDK4	Human	Lake	PDK4	Health
1.800573773	0	GSTA2	Human	Lake	GSTA2	Health
1.723289311	0	GSTA1	Human	Lake	GSTA1	Health
1.670472623	0	MIOX	Human	Lake	MIOX	Health
1.654359913	0	NR4A1	Human	Lake	NR4A1	Health
1.631613386	0	IGFBP5	Human	Lake	IGFBP5	Health
1.374539287	0	UGT2B7	Human	Lake	UGT2B7	Health
1.367425182	0	FABP1	Human	Lake	FABP1	Health
1.299721935	0	ALB	Human	Lake	ALB	Health
1.250555493	0	HPD	Human	Lake	HPD	Health
1.192360497	0	TIMP3	Human	Lake	TIMP3	Health
1.181723965	0	PCK1	Human	Lake	PCK1	Health
1.157221834	0	CALB1	Human	Lake	CALB1	Health
1.14195716	0	APOE	Human	Lake	APOE	Health
1.112884427	0	CEBPD	Human	Lake	CEBPD	Health
1.079231898	0	EGR1	Human	Lake	EGR1	Health
1.063472209	0	EPAS1	Human	Lake	EPAS1	Health
1.056094669	0	ADIRF	Human	Lake	ADIRF	Health
1.052276681	0	ATF3	Human	Lake	ATF3	Health
1.048166561	0	IER3	Human	Lake	IER3	Health
1.039606163	0	FKBP5	Human	Lake	FKBP5	Health
1.034404276	0	MGP	Human	Lake	MGP	Health
1.015684043	0	KLF9	Human	Lake	KLF9	Health
-1.018554281	0	MTRNR2L12	Human	Lake	MTRNR2L12	Health
-1.024466642	0	TMSB10	Human	Lake	TMSB10	Health
-1.058801169	0	S100A4	Human	Lake	S100A4	Health
-1.113578127	0	ITGB6	Human	Lake	ITGB6	Health
-1.123190677	0	LCN2	Human	Lake	LCN2	Health
-1.175410236	0	S100A11	Human	Lake	S100A11	Health
-1.25155963	0	IL32	Human	Lake	IL32	Health
-1.268056267	0	TSPAN1	Human	Lake	TSPAN1	Health
-1.337201844	0	CLU	Human	Lake	CLU	Health
-1.401251506	0	CYBA	Human	Lake	CYBA	Health
-1.413117123	0	PIGR	Human	Lake	PIGR	Health
-1.502087289	0	LTF	Human	Lake	LTF	Health
-1.879747759	0	SLPI	Human	Lake	SLPI	Health
-1.926275593	0	MMP7	Human	Lake	MMP7	Health
-1.978311402	0	SPP1	Human	Lake	SPP1	Health
-2.610276933	0	WFDC2	Human	Lake	WFDC2	Health
1.279982445	5.49E-305	EMCN	Human	Lake	EMCN	Health
1.345446291	4.01E-261	SLC12A3	Human	Lake	SLC12A3	Health
1.037372642	1.27E-250	GATM	Human	Lake	GATM	Health
1.323701013	3.98E-173	GPX3	Human	Lake	GPX3	Health
-1.001450941	4.16E-137	SOD3	Human	Lake	SOD3	Health
1.827430295	0	SPP1	Human	Lake	SPP1	AKI
1.792874491	0	WFDC2	Human	Lake	WFDC2	AKI
1.654447834	0	MMP7	Human	Lake	MMP7	AKI
1.61564516	0	LTF	Human	Lake	LTF	AKI
1.536258732	0	MTRNR2L12	Human	Lake	MTRNR2L12	AKI
1.435756551	0	SLPI	Human	Lake	SLPI	AKI
1.402806073	0	LTB	Human	Lake	LTB	AKI
1.393511306	0	CYBA	Human	Lake	CYBA	AKI
1.272930643	0	RACK1	Human	Lake	RACK1	AKI
1.25681442	0	LCN2	Human	Lake	LCN2	AKI
1.229593068	0	CD24	Human	Lake	CD24	AKI
1.200880086	0	IL32	Human	Lake	IL32	AKI
1.174643448	0	HCST	Human	Lake	HCST	AKI
1.16449859	0	SH3BGRL3	Human	Lake	SH3BGRL3	AKI
1.088849506	0	TMSB4X	Human	Lake	TMSB4X	AKI
1.088281581	0	CD52	Human	Lake	CD52	AKI
1.077597885	0	ITGB6	Human	Lake	ITGB6	AKI
1.066263938	0	TMSB10	Human	Lake	TMSB10	AKI
1.05574326	0	S100A4	Human	Lake	S100A4	AKI
1.02392587	0	CORO1A	Human	Lake	CORO1A	AKI
1.018613145	0	TIMP1	Human	Lake	TIMP1	AKI
-1.001296664	0	HPD	Human	Lake	HPD	AKI
-1.006481386	0	WNK1	Human	Lake	WNK1	AKI
-1.008628565	0	NGFRAP1	Human	Lake	NGFRAP1	AKI
-1.017494273	0	ATP5G2	Human	Lake	ATP5G2	AKI
-1.027095612	0	TMEM66	Human	Lake	TMEM66	AKI
-1.035324254	0	TCEB2	Human	Lake	TCEB2	AKI
-1.037788028	0	SEPW1	Human	Lake	SEPW1	AKI
-1.065157247	0	GPX1	Human	Lake	GPX1	AKI
-1.065483708	0	ALB	Human	Lake	ALB	AKI
-1.1003817	0	FABP1	Human	Lake	FABP1	AKI
-1.111792618	0	ATP6V1B1	Human	Lake	ATP6V1B1	AKI
-1.132449907	0	TMEM52B	Human	Lake	TMEM52B	AKI
-1.133775407	0	UGT2B7	Human	Lake	UGT2B7	AKI
-1.169046185	0	ADIRF	Human	Lake	ADIRF	AKI
-1.175489422	0	ATPIF1	Human	Lake	ATPIF1	AKI
-1.192406535	0	SELM	Human	Lake	SELM	AKI
-1.222996173	0	RHCG	Human	Lake	RHCG	AKI
-1.297333203	0	GSTA1	Human	Lake	GSTA1	AKI
-1.306313732	0	NR4A1	Human	Lake	NR4A1	AKI
-1.331682629	0	MIOX	Human	Lake	MIOX	AKI
-1.332890078	0	SLC12A3	Human	Lake	SLC12A3	AKI
-1.378785426	0	EGR1	Human	Lake	EGR1	AKI
-1.430149152	0	GNB2L1	Human	Lake	GNB2L1	AKI
-1.444080021	0	GSTA2	Human	Lake	GSTA2	AKI
-1.449204236	0	SEPP1	Human	Lake	SEPP1	AKI
-1.536987751	0	PDK4	Human	Lake	PDK4	AKI
-1.544835229	0	CALB1	Human	Lake	CALB1	AKI
-1.545064049	0	IGFBP5	Human	Lake	IGFBP5	AKI
-1.617274325	0	ALDOB	Human	Lake	ALDOB	AKI
1.21995233	0.00E+00	TYROBP	Human	Lake	TYROBP	AKI
-1.006011498	6.90E-253	GATM	Human	Lake	GATM	AKI
-1.661454778	0	GPX3	Mouse	Balzer	Gpx3	Recovery
3.506329091	0	GPX3	Mouse	Balzer	Gpx3	Health
-2.880620796	0	GPX3	Mouse	Balzer	Gpx3	AKI
-2.742562981	0	ACSM2A	Mouse	Balzer	Acsm2	AKI
3.006454939	0	ACSM2A	Mouse	Balzer	Acsm2	Health
-2.925115049	0	SLC34A1	Mouse	Balzer	Slc34a1	AKI
2.931021727	0	SLC34A1	Mouse	Balzer	Slc34a1	Health
-2.101155407	0	SPINK1	Mouse	Balzer	Spink1	AKI
-1.468726136	0	SPINK1	Mouse	Balzer	Spink1	Recovery
2.750245225	0	SPINK1	Mouse	Balzer	Spink1	Health
2.638287806	0	DNASE1	Mouse	Balzer	Dnase1	Health
-1.242828423	0	DNASE1	Mouse	Balzer	Dnase1	Recovery
-2.055373534	0	DNASE1	Mouse	Balzer	Dnase1	AKI
2.540397315	0	EGF	Mouse	Balzer	Egf	Health
-2.393812915	0	EGF	Mouse	Balzer	Egf	AKI
-2.17593611	0	SLC27A2	Mouse	Balzer	Slc27a2	AKI
2.49521583	0	SLC27A2	Mouse	Balzer	Slc27a2	Health
-1.913736959	0	LRP2	Mouse	Balzer	Lrp2	AKI
2.335705174	0	LRP2	Mouse	Balzer	Lrp2	Health
2.320410781	0	MIOX	Mouse	Balzer	Miox	Health
-2.318718272	0	MIOX	Mouse	Balzer	Miox	AKI
2.30181257	0	TTC36	Mouse	Balzer	Ttc36	Health
-2.21610157	0	TTC36	Mouse	Balzer	Ttc36	AKI
2.277002142	0	S100G	Mouse	Balzer	S100g	Health
-1.900402446	0	S100G	Mouse	Balzer	S100g	AKI
2.232616023	0	ASS1	Mouse	Balzer	Ass1	Health
-2.136114472	0	ASS1	Mouse	Balzer	Ass1	AKI
-1.669757092	0	MT-ATP8	Mouse	Balzer	mt-Atp8	AKI
-1.015539346	1.05E-297	MT-ATP8	Mouse	Balzer	mt-Atp8	Recovery
2.215602076	0	MT-ATP8	Mouse	Balzer	mt-Atp8	Health
-1.660703247	0	FUT9	Mouse	Balzer	Fut9	AKI
2.191208042	0	FUT9	Mouse	Balzer	Fut9	Health
-1.00743207	0	FUT9	Mouse	Balzer	Fut9	Recovery
2.172137602	0	ALDOB	Mouse	Balzer	Aldob	Health
-1.984289437	0	ALDOB	Mouse	Balzer	Aldob	AKI
2.026004733	0	CELA1	Mouse	Balzer	Cela1	Health
-1.607201743	0	CELA1	Mouse	Balzer	Cela1	AKI
1.98697907	0	GATM	Mouse	Balzer	Gatm	Health
-1.632201583	0	GATM	Mouse	Balzer	Gatm	AKI
-1.024424283	0	MAF	Mouse	Balzer	Maf	Recovery
-1.493818737	0	MAF	Mouse	Balzer	Maf	AKI
1.968447955	0	MAF	Mouse	Balzer	Maf	Health
1.955695026	0	ATP6V1G3	Mouse	Balzer	Atp6v1g3	Health
-1.514913698	0	KL	Mouse	Balzer	Kl	AKI
1.955328043	0	KL	Mouse	Balzer	Kl	Health
-1.803354905	0	CYP4B1	Mouse	Balzer	Cyp4b1	AKI
1.929159384	0	CYP4B1	Mouse	Balzer	Cyp4b1	Health
1.923116168	0	ACY3	Mouse	Balzer	Acy3	Health
-1.677221487	0	ACY3	Mouse	Balzer	Acy3	AKI
-1.436582134	0	SLC4A4	Mouse	Balzer	Slc4a4	AKI
1.908416682	0	SLC4A4	Mouse	Balzer	Slc4a4	Health
-1.384815456	0	ATP5ME	Mouse	Balzer	Atp5k	AKI
1.90789473	0	ATP5ME	Mouse	Balzer	Atp5k	Health
-1.486084669	0	CHPT1	Mouse	Balzer	Chpt1	AKI
1.900047739	0	CHPT1	Mouse	Balzer	Chpt1	Health
1.883768182	0	PCK1	Mouse	Balzer	Pck1	Health
-1.448097156	0	PCK1	Mouse	Balzer	Pck1	AKI
1.855497578	0	PAH	Mouse	Balzer	Pah	Health
-1.456648069	0	PAH	Mouse	Balzer	Pah	AKI
1.847630297	0	GUCA2B	Mouse	Balzer	Guca2b	Health
-1.361781889	0	GUCA2B	Mouse	Balzer	Guca2b	AKI
1.840931355	0	SORD	Mouse	Balzer	Sord	Health
-1.602479921	0	SORD	Mouse	Balzer	Sord	AKI
1.824797656	0	INMT	Mouse	Balzer	Inmt	Health
-1.620365274	0	INMT	Mouse	Balzer	Inmt	AKI
-1.669809889	0	NAT8	Mouse	Balzer	Nat8f1	AKI
1.820561699	0	NAT8	Mouse	Balzer	Nat8f1	Health
1.804972758	0	KHK	Mouse	Balzer	Khk	Health
-1.463409315	0	KHK	Mouse	Balzer	Khk	AKI
-1.247581055	0	UQCR10	Mouse	Balzer	Uqcr10	AKI
1.801838486	0	UQCR10	Mouse	Balzer	Uqcr10	Health
1.794801332	0	PDZK1	Mouse	Balzer	Pdzk1	Health
-1.38622301	0	PDZK1	Mouse	Balzer	Pdzk1	AKI
1.759434094	0	GABARAPL1	Mouse	Balzer	Gabarapl1	Health
-1.592956464	0	GABARAPL1	Mouse	Balzer	Gabarapl1	AKI
-1.331486452	0	ALDH6A1	Mouse	Balzer	Aldh6a1	AKI
1.752752084	0	ALDH6A1	Mouse	Balzer	Aldh6a1	Health
-1.317003548	0	UQCR11	Mouse	Balzer	Uqcr11	AKI
1.75100562	0	UQCR11	Mouse	Balzer	Uqcr11	Health
1.722971506	0	CHCHD10	Mouse	Balzer	Chchd10	Health
-1.500254113	0	CHCHD10	Mouse	Balzer	Chchd10	AKI
-1.115583404	0	MT-ND1	Mouse	Balzer	mt-Nd1	AKI
1.715577627	0	MT-ND1	Mouse	Balzer	mt-Nd1	Health
-1.414744058	0	RIDA	Mouse	Balzer	Rida	AKI
1.690388183	0	RIDA	Mouse	Balzer	Rida	Health
-1.531406454	0	PVALB	Mouse	Balzer	Pvalb	AKI
1.683509048	0	PVALB	Mouse	Balzer	Pvalb	Health
1.680809611	0	PDZK1IP1	Mouse	Balzer	Pdzk1ip1	Health
-1.157435443	0	PDZK1IP1	Mouse	Balzer	Pdzk1ip1	AKI
1.663817047	0	NDUFA2	Mouse	Balzer	Ndufa2	Health
-1.132740026	0	NDUFA2	Mouse	Balzer	Ndufa2	AKI
-1.229914232	0	C11orf54	Mouse	Balzer	4931406C07Rik	AKI
1.653710024	0	C11orf54	Mouse	Balzer	4931406C07Rik	Health
-1.072873199	0	NDRG1	Mouse	Balzer	Ndrg1	AKI
1.653263876	0	NDRG1	Mouse	Balzer	Ndrg1	Health
-1.31924875	0	CYP2E1	Mouse	Balzer	Cyp2e1	AKI
1.651117436	0	CYP2E1	Mouse	Balzer	Cyp2e1	Health
1.637938353	0	SLC22A6	Mouse	Balzer	Slc22a6	Health
-1.323180976	0	SLC22A6	Mouse	Balzer	Slc22a6	AKI
1.637721354	0	ZBTB20	Mouse	Balzer	Zbtb20	Health
-1.00355712	0	ZBTB20	Mouse	Balzer	Zbtb20	AKI
-1.156063178	0	KIAA1191	Mouse	Balzer	4833439L19Rik	AKI
1.620651134	0	KIAA1191	Mouse	Balzer	4833439L19Rik	Health
-1.164262492	0	KCNJ15	Mouse	Balzer	Kcnj15	AKI
1.61930948	0	KCNJ15	Mouse	Balzer	Kcnj15	Health
1.612624484	0	TMEM52B	Mouse	Balzer	Tmem52b	Health
-1.41020063	0	TMEM52B	Mouse	Balzer	Tmem52b	AKI
1.594954251	0	FXYD2	Mouse	Balzer	Fxyd2	Health
-1.170220192	0	FXYD2	Mouse	Balzer	Fxyd2	AKI
-1.230903784	0	COX6A1	Mouse	Balzer	Cox6a1	AKI
1.59371409	0	COX6A1	Mouse	Balzer	Cox6a1	Health
-1.362651471	0	SFRP1	Mouse	Balzer	Sfrp1	AKI
1.585146548	0	SFRP1	Mouse	Balzer	Sfrp1	Health
-1.106852861	0	COX6C	Mouse	Balzer	Cox6c	AKI
1.583583643	0	COX6C	Mouse	Balzer	Cox6c	Health
-1.215061406	0	IGFBP4	Mouse	Balzer	Igfbp4	AKI
1.582735192	0	IGFBP4	Mouse	Balzer	Igfbp4	Health
-1.316382768	0	CYB5A	Mouse	Balzer	Cyb5a	AKI
1.57693449	0	CYB5A	Mouse	Balzer	Cyb5a	Health
1.575171348	0	NDUFA3	Mouse	Balzer	Ndufa3	Health
-1.089300239	0	NDUFA3	Mouse	Balzer	Ndufa3	AKI
1.571703013	0	SLC22A12	Mouse	Balzer	Slc22a12	Health
-1.216527578	0	SLC22A12	Mouse	Balzer	Slc22a12	AKI
-1.168005918	0	NDUFV3	Mouse	Balzer	Ndufv3	AKI
1.567780588	0	NDUFV3	Mouse	Balzer	Ndufv3	Health
1.556055615	0	CALML4	Mouse	Balzer	Calml4	Health
-1.147852391	0	CALML4	Mouse	Balzer	Calml4	AKI
1.526411159	0	TMEM256-PLSCR3	Mouse	Balzer	Tmem256	Health
1.525045168	0	SLC7A13	Mouse	Balzer	Slc7a13	Health
-1.169015676	0	SLC7A13	Mouse	Balzer	Slc7a13	AKI
-1.366261364	0	OXCT1	Mouse	Balzer	Oxct1	AKI
1.521812355	0	OXCT1	Mouse	Balzer	Oxct1	Health
1.515006917	0	SLC6A19	Mouse	Balzer	Slc6a19	Health
-1.047833512	0	SLC6A19	Mouse	Balzer	Slc6a19	AKI
-1.314998211	0	FBP1	Mouse	Balzer	Fbp1	AKI
1.510030658	0	FBP1	Mouse	Balzer	Fbp1	Health
-1.174373543	0	CNDP2	Mouse	Balzer	Cndp2	AKI
1.504832487	0	CNDP2	Mouse	Balzer	Cndp2	Health
1.491309416	0	CAT	Mouse	Balzer	Cat	Health
-1.015409038	0	CAT	Mouse	Balzer	Cat	AKI
-1.228766756	0	CISD1	Mouse	Balzer	Cisd1	AKI
1.489692301	0	CISD1	Mouse	Balzer	Cisd1	Health
-1.168713913	0	TCN2	Mouse	Balzer	Tcn2	AKI
1.479747023	0	TCN2	Mouse	Balzer	Tcn2	Health
-1.1235755	0	HINT2	Mouse	Balzer	Hint2	AKI
1.478089619	0	HINT2	Mouse	Balzer	Hint2	Health
1.476238874	0	DNAJC19	Mouse	Balzer	Dnajc19	Health
1.467208873	0	ACOX1	Mouse	Balzer	Acox1	Health
-1.016924613	0	UQCRQ	Mouse	Balzer	Uqcrq	AKI
1.459577218	0	UQCRQ	Mouse	Balzer	Uqcrq	Health
1.446768287	0	SLC13A3	Mouse	Balzer	Slc13a3	Health
-1.0458117	0	SLC13A3	Mouse	Balzer	Slc13a3	AKI
1.446715271	0	TNS1	Mouse	Balzer	Tns1	Health
1.440785655	0	GGTLC1	Mouse	Balzer	Ggt1	Health
-1.156333493	0	GGTLC1	Mouse	Balzer	Ggt1	AKI
1.439940424	0	DNAJC12	Mouse	Balzer	Dnajc12	Health
-1.07669259	0	DNAJC12	Mouse	Balzer	Dnajc12	AKI
1.432941732	0	SLC5A2	Mouse	Balzer	Slc5a2	Health
-1.034490948	0	SLC5A2	Mouse	Balzer	Slc5a2	AKI
1.425980488	0	NDUFC1	Mouse	Balzer	Ndufc1	Health
-1.013158054	0	NDUFC1	Mouse	Balzer	Ndufc1	AKI
-1.100057385	0	NDUFA6	Mouse	Balzer	Ndufa6	AKI
1.416620358	0	NDUFA6	Mouse	Balzer	Ndufa6	Health
-1.07089053	0	UGT3A2	Mouse	Balzer	Ugt3a2	AKI
1.416183022	0	UGT3A2	Mouse	Balzer	Ugt3a2	Health
1.41474031	0	ATP5MC3	Mouse	Balzer	Atp5g3	Health
1.413556434	0	ERRFI1	Mouse	Balzer	Errfi1	Health
1.410195588	0	SPP2	Mouse	Balzer	Spp2	Health
-1.058126801	0	SPP2	Mouse	Balzer	Spp2	AKI
1.409578221	0	RPL31	Mouse	Balzer	Rpl31	Health
1.404237013	0	CALB1	Mouse	Balzer	Calb1	Health
-2.039441366	0	CALB1	Mouse	Balzer	Calb1	AKI
1.05843601	0	CALB1	Mouse	Balzer	Calb1	Recovery
-1.02203549	0	SLC47A1	Mouse	Balzer	Slc47a1	AKI
1.399776768	0	SLC47A1	Mouse	Balzer	Slc47a1	Health
1.380572267	0	NDUFS6	Mouse	Balzer	Ndufs6	Health
-1.032072609	0	COX7A2	Mouse	Balzer	Cox7a2	AKI
1.372316205	0	COX7A2	Mouse	Balzer	Cox7a2	Health
-1.127835053	0	PCBD1	Mouse	Balzer	Pcbd1	AKI
1.36463771	0	PCBD1	Mouse	Balzer	Pcbd1	Health
1.363560361	0	ANAPC13	Mouse	Balzer	Anapc13	Health
1.361791256	0	COX6B1	Mouse	Balzer	Cox6b1	Health
-1.018477556	0	COX6B1	Mouse	Balzer	Cox6b1	AKI
1.361187997	0	ATP5F1E	Mouse	Balzer	Atp5e	Health
1.357323434	0	COX7C	Mouse	Balzer	Cox7c	Health
1.356225738	0	ATP5MF	Mouse	Balzer	Atp5j2	Health
1.354782415	0	GLYAT	Mouse	Balzer	Glyat	Health
-1.070199293	0	GLYAT	Mouse	Balzer	Glyat	AKI
1.347130043	0	NAT8	Mouse	Balzer	Nat8	Health
-1.087789058	0	NAT8	Mouse	Balzer	Nat8	AKI
1.34623989	0	DCXR	Mouse	Balzer	Dcxr	Health
1.338548613	0	CCDC107	Mouse	Balzer	Ccdc107	Health
-1.021874127	0	CCDC107	Mouse	Balzer	Ccdc107	AKI
1.331867528	0	NOX4	Mouse	Balzer	Nox4	Health
1.322009736	0	NDUFA5	Mouse	Balzer	Ndufa5	Health
1.317013324	0	SLC22A9	Mouse	Balzer	Slc22a30	Health
-1.083479035	0	AKR1A1	Mouse	Balzer	Akr1a1	AKI
1.312769513	0	AKR1A1	Mouse	Balzer	Akr1a1	Health
1.311667735	0	TMEM174	Mouse	Balzer	Tmem174	Health
1.30954021	0	CA12	Mouse	Balzer	Car12	Health
1.299696132	0	SFXN1	Mouse	Balzer	Sfxn1	Health
1.293211493	0	GALNT11	Mouse	Balzer	Galnt11	Health
-1.009964231	0	GALNT11	Mouse	Balzer	Galnt11	AKI
1.289384788	0	LACTB2	Mouse	Balzer	Lactb2	Health
1.277360429	0	GK3P	Mouse	Balzer	Gk	Health
1.274379381	0	NUDT19	Mouse	Balzer	Nudt19	Health
1.270955308	0	HNF4A	Mouse	Balzer	Hnf4a	Health
1.270596726	0	ROMO1	Mouse	Balzer	Romo1	Health
1.258787416	0	NDUFA1	Mouse	Balzer	Ndufa1	Health
1.248219072	0	AKR7L	Mouse	Balzer	Akr7a5	Health
1.237409467	0	TIMP3	Mouse	Balzer	Timp3	Health
1.23384159	0	SMIM1	Mouse	Balzer	Smim1	Health
1.215898175	0	POLR3E	Mouse	Balzer	Polr3e	Health
1.21100386	0	SLC12A3	Mouse	Balzer	Slc12a3	Health
1.20584468	0	HAO2	Mouse	Balzer	Hao2	Health
1.199834052	0	SLC22A8	Mouse	Balzer	Slc22a8	Health
1.198554522	0	NDUFA13	Mouse	Balzer	Ndufa13	Health
1.181126091	0	PECR	Mouse	Balzer	Pecr	Health
-1.022203703	0	PECR	Mouse	Balzer	Pecr	AKI
1.180038165	0	HYKK	Mouse	Balzer	Hykk	Health
1.173884795	0	ATP5IF1	Mouse	Balzer	Atpif1	Health
1.169690888	0	HMGCS1	Mouse	Balzer	Hmgcs1	Health
1.169102502	0	IDH1	Mouse	Balzer	Idh1	Health
1.166173207	0	GHR	Mouse	Balzer	Ghr	Health
1.166142119	0	SOD1	Mouse	Balzer	Sod1	Health
1.165499489	0	SLC17A1	Mouse	Balzer	Slc17a1	Health
1.159349059	0	DAO	Mouse	Balzer	Dao	Health
1.143511436	0	METTL26	Mouse	Balzer	Mettl26	Health
1.140567234	0	BDH2	Mouse	Balzer	Bdh2	Health
1.1394567	0	G6PC1	Mouse	Balzer	G6pc	Health
1.138010447	0	SCP2	Mouse	Balzer	Scp2	Health
1.13473377	0	ATP5PF	Mouse	Balzer	Atp5j	Health
1.132649601	0	MIF	Mouse	Balzer	Mif	Health
1.132269871	0	COX8A	Mouse	Balzer	Cox8a	Health
1.131790168	0	FOLR1	Mouse	Balzer	Folr1	Health
1.131040171	0	FMO1	Mouse	Balzer	Fmo1	Health
1.129700243	0	SLC5A12	Mouse	Balzer	Slc5a12	Health
1.121291375	0	DEFB116	Mouse	Balzer	Defb29	Health
1.12094197	0	PTH1R	Mouse	Balzer	Pth1r	Health
1.118137546	0	MCRIP2	Mouse	Balzer	Mcrip2	Health
1.114053143	0	BOLA3	Mouse	Balzer	Bola3	Health
1.108990972	0	SELENOP	Mouse	Balzer	Selenop	Health
-1.025858099	0	SELENOP	Mouse	Balzer	Selenop	AKI
1.102590743	0	PRSS8	Mouse	Balzer	Prss8	Health
1.09885702	0	SLC17A3	Mouse	Balzer	Slc17a3	Health
1.096192942	0	SMIM4	Mouse	Balzer	Smim4	Health
1.085712219	0	NDUFA4	Mouse	Balzer	Ndufa4	Health
-1.170203863	0	PPP1R1A	Mouse	Balzer	Ppp1r1a	AKI
1.07867224	0	PPP1R1A	Mouse	Balzer	Ppp1r1a	Health
1.072842181	0	MFSD4B	Mouse	Balzer	Mfsd4b5	Health
1.071312691	0	SLC22A18	Mouse	Balzer	Slc22a18	Health
1.067316053	0	NDUFB2	Mouse	Balzer	Ndufb2	Health
1.060520812	0	RPL23A	Mouse	Balzer	Rpl23a	Health
1.060163312	0	ALDH4A1	Mouse	Balzer	Aldh4a1	Health
1.058909621	0	MPC2	Mouse	Balzer	Mpc2	Health
1.053650325	0	NDUFB9	Mouse	Balzer	Ndufb9	Health
1.052834383	0	SLC22A1	Mouse	Balzer	Slc22a1	Health
1.050315228	0	SEPHS2	Mouse	Balzer	Sephs2	Health
1.049165849	0	TMEM213	Mouse	Balzer	Tmem213	Health
1.048691783	0	KCNJ16	Mouse	Balzer	Kcnj16	Health
1.045828731	0	DBI	Mouse	Balzer	Dbi	Health
1.040636669	0	PRODH	Mouse	Balzer	Prodh	Health
1.039951301	0	GSTT2B	Mouse	Balzer	Gstt2	Health
1.036975557	0	AK4	Mouse	Balzer	Ak4	Health
1.03587637	0	ATP1B1	Mouse	Balzer	Atp1b1	Health
1.035221464	0	STARD10	Mouse	Balzer	Stard10	Health
1.033676529	0	CRYL1	Mouse	Balzer	Cryl1	Health
1.031204442	0	DDTL	Mouse	Balzer	Ddt	Health
1.030718403	0	ACO2	Mouse	Balzer	Aco2	Health
1.027884803	0	HIBADH	Mouse	Balzer	Hibadh	Health
1.02697553	0	CYSTM1	Mouse	Balzer	Cystm1	Health
1.023951066	0	CLDN2	Mouse	Balzer	Cldn2	Health
1.023938312	0	ABCA3	Mouse	Balzer	Abca3	Health
1.02049702	0	MRPS21	Mouse	Balzer	Mrps21	Health
1.015562144	0	DDAH1	Mouse	Balzer	Ddah1	Health
1.014886499	0	QDPR	Mouse	Balzer	Qdpr	Health
1.013354576	0	PBLD	Mouse	Balzer	Pbld1	Health
1.01273511	0	ENPP2	Mouse	Balzer	Enpp2	Health
1.012662161	0	SLCO1A2	Mouse	Balzer	Slco1a6	Health
1.010815522	0	CHD3	Mouse	Balzer	Chd3	Health
1.007179276	0	SLC5A8	Mouse	Balzer	Slc5a8	Health
1.004395911	0	ABHD14B	Mouse	Balzer	Abhd14b	Health
1.002871532	0	FMC1	Mouse	Balzer	Fmc1	Health
1.002754132	0	NDUFB8	Mouse	Balzer	Ndufb8	Health
1.002115406	0	HPN	Mouse	Balzer	Hpn	Health
-1.060682032	0	RPS28	Mouse	Balzer	Rps28	Recovery
1.054797795	0	KLK2	Mouse	Balzer	Klk1	Recovery
1.088925003	0	KRT8	Mouse	Balzer	Krt8	AKI
1.078680769	0	TSPAN8	Mouse	Balzer	Tspan8	AKI
1.02755201	0	SPARC	Mouse	Balzer	Sparc	AKI
1.085669816	0	TACSTD2	Mouse	Balzer	Tacstd2	AKI
-1.000374575	0	CSF2RA	Mouse	Balzer	Csf2ra	Health
-1.008594761	0	TF	Mouse	Balzer	Trf	Health
-1.009365856	0	TNFRSF1A	Mouse	Balzer	Tnfrsf1a	Health
-1.011261895	0	MCEMP1	Mouse	Balzer	Mcemp1	Health
-1.017685971	0	GDF15	Mouse	Balzer	Gdf15	Health
-1.019519399	0	LY86	Mouse	Balzer	Ly86	Health
-1.022009972	0	PTAFR	Mouse	Balzer	Ptafr	Health
-1.022204846	0	CYBB	Mouse	Balzer	Cybb	Health
-1.022677486	0	HNRNPF	Mouse	Balzer	Hnrnpf	Health
-1.026426205	0	ICAM1	Mouse	Balzer	Icam1	Health
-1.026957023	0	RGCC	Mouse	Balzer	Rgcc	Health
-1.028246797	0	PHLDA1	Mouse	Balzer	Phlda1	Health
-1.031025259	0	ZYX	Mouse	Balzer	Zyx	Health
-1.032987555	0	HSPA5	Mouse	Balzer	Hspa5	Health
-1.03560905	0	OSTF1	Mouse	Balzer	Ostf1	Health
-1.042530129	0	MS4A6A	Mouse	Balzer	Ms4a6d	Health
-1.045336191	0	VSIR	Mouse	Balzer	Vsir	Health
1.543851259	0	TSC22D1	Mouse	Balzer	Tsc22d1	AKI
-1.046324306	0	TSC22D1	Mouse	Balzer	Tsc22d1	Health
-1.047893714	0	TAGLN2	Mouse	Balzer	Tagln2	Health
1.007186802	0	TAGLN2	Mouse	Balzer	Tagln2	AKI
-1.048832972	0	NCF4	Mouse	Balzer	Ncf4	Health
-1.059798178	0	CFL1	Mouse	Balzer	Cfl1	Health
-1.060010287	0	ZFP36L1	Mouse	Balzer	Zfp36l1	Health
-1.065507444	0	SBNO2	Mouse	Balzer	Sbno2	Health
-1.065548621	0	LY6E	Mouse	Balzer	Ly6e	Health
-1.069899727	0	PTPN1	Mouse	Balzer	Ptpn1	Health
-1.074555608	0	CARD19	Mouse	Balzer	Card19	Health
-1.081682924	0	ITGB2	Mouse	Balzer	Itgb2	Health
-1.088870067	0	EMB	Mouse	Balzer	Emb	Health
-1.089597042	0	TNFAIP2	Mouse	Balzer	Tnfaip2	Health
-1.08982647	0	VASP	Mouse	Balzer	Vasp	Health
-1.093596294	0	CSF2RB	Mouse	Balzer	Csf2rb	Health
-1.094714219	0	RTN4	Mouse	Balzer	Rtn4	Health
-1.09971992	0	GSR	Mouse	Balzer	Gsr	Health
-1.100842395	0	UCP2	Mouse	Balzer	Ucp2	Health
-1.103733255	0	SAMHD1	Mouse	Balzer	Samhd1	Health
-1.109825969	0	MPEG1	Mouse	Balzer	Mpeg1	Health
-1.110589238	0	SLFN12	Mouse	Balzer	Slfn1	Health
-1.11406482	0	HSPB1	Mouse	Balzer	Hspb1	Health
1.017343385	0	HSPB1	Mouse	Balzer	Hspb1	AKI
-1.117349744	0	CSF1R	Mouse	Balzer	Csf1r	Health
-1.117482581	0	ANXA5	Mouse	Balzer	Anxa5	Health
-1.118129867	0	EFHD2	Mouse	Balzer	Efhd2	Health
-1.119313583	0	NFE2L2	Mouse	Balzer	Nfe2l2	Health
-1.123949451	0	IQGAP1	Mouse	Balzer	Iqgap1	Health
-1.124465676	0	RPL29	Mouse	Balzer	Rpl29	Health
-1.124845457	0	CTSZ	Mouse	Balzer	Ctsz	Health
-1.139408248	0	TPM3	Mouse	Balzer	Tpm3	Health
-1.141059346	0	CCR2	Mouse	Balzer	Ccr2	Health
-1.144283395	0	IFNGR1	Mouse	Balzer	Ifngr1	Health
-1.146002591	0	CTSB	Mouse	Balzer	Ctsb	Health
-1.146172608	0	CCL23	Mouse	Balzer	Ccl9	Health
-1.148337563	0	CDK2AP2	Mouse	Balzer	Cdk2ap2	Health
-1.14962432	0	LILRB4	Mouse	Balzer	Pirb	Health
-1.157343327	0	SNX20	Mouse	Balzer	Snx20	Health
-1.161012704	0	HMOX1	Mouse	Balzer	Hmox1	Health
-1.161718416	0	UNC93B1	Mouse	Balzer	Unc93b1	Health
-1.163161621	0	PLAC8	Mouse	Balzer	Plac8	Health
-1.168962695	0	TPD52	Mouse	Balzer	Tpd52	Health
-1.172056119	0	RGS2	Mouse	Balzer	Rgs2	Health
-1.177412447	0	DUSP2	Mouse	Balzer	Dusp2	Health
-1.187844364	0	TALDO1	Mouse	Balzer	Taldo1	Health
-1.192364732	0	PTP4A1	Mouse	Balzer	Ptp4a1	Health
-1.198050248	0	TSPO	Mouse	Balzer	Tspo	Health
-1.198762821	0	ACTR3	Mouse	Balzer	Actr3	Health
-1.201740237	0	EMP3	Mouse	Balzer	Emp3	Health
-1.202499817	0	RAP1B	Mouse	Balzer	Rap1b	Health
-1.205607304	0	PLIN2	Mouse	Balzer	Plin2	Health
-1.216687007	0	CXCR4	Mouse	Balzer	Cxcr4	Health
-1.217785182	0	LST1	Mouse	Balzer	Lst1	Health
-1.217976635	0	JUND	Mouse	Balzer	Jund	Health
-1.220331375	0	ARPC2	Mouse	Balzer	Arpc2	Health
-1.223348787	0	RAC2	Mouse	Balzer	Rac2	Health
-1.226211654	0	GMFG	Mouse	Balzer	Gmfg	Health
-1.228555538	0	CDC42	Mouse	Balzer	Cdc42	Health
-1.2289889	0	CYTIP	Mouse	Balzer	Cytip	Health
-1.255697733	0	CSRNP1	Mouse	Balzer	Csrnp1	Health
-1.26011717	0	DENND4A	Mouse	Balzer	Dennd4a	Health
-1.26296018	0	HMGB2	Mouse	Balzer	Hmgb2	Health
-1.265081899	0	CAPG	Mouse	Balzer	Capg	Health
-1.271741691	0	MS4A6A	Mouse	Balzer	Ms4a6c	Health
-1.272344701	0	LYN	Mouse	Balzer	Lyn	Health
-1.27719522	0	NLRP3	Mouse	Balzer	Nlrp3	Health
-1.284940786	0	SIGLEC6	Mouse	Balzer	Cd33	Health
-1.285057081	0	CD300C	Mouse	Balzer	Cd300c2	Health
-1.291467002	0	PFN1	Mouse	Balzer	Pfn1	Health
-1.307640458	0	ITGAM	Mouse	Balzer	Itgam	Health
-1.310692153	0	UBC	Mouse	Balzer	Ubc	Health
-1.317553762	0	SDCBP	Mouse	Balzer	Sdcbp	Health
1.992019382	0	MT1G	Mouse	Balzer	Mt1	AKI
-1.318380751	0	MT1G	Mouse	Balzer	Mt1	Health
-1.685345262	0	MT1G	Mouse	Balzer	Mt1	Recovery
-1.320005878	0	NR4A1	Mouse	Balzer	Nr4a1	Health
-1.32233343	0	HSPA1A	Mouse	Balzer	Hspa1a	Health
-1.32380086	0	TRIB1	Mouse	Balzer	Trib1	Health
-1.324306326	0	OSM	Mouse	Balzer	Osm	Health
-1.339551806	0	ACOD1	Mouse	Balzer	Acod1	Health
-1.3401696	0	ETS2	Mouse	Balzer	Ets2	Health
-1.34275333	0	CD300LF	Mouse	Balzer	Cd300lf	Health
-1.348229852	0	MAFB	Mouse	Balzer	Mafb	Health
-1.367105902	0	RGS1	Mouse	Balzer	Rgs1	Health
-1.376407375	0	SELPLG	Mouse	Balzer	Selplg	Health
-1.383568154	0	LSP1	Mouse	Balzer	Lsp1	Health
-1.38733603	0	PNRC1	Mouse	Balzer	Pnrc1	Health
-1.388083017	0	ARPC3	Mouse	Balzer	Arpc3	Health
-1.39129408	0	IFITM1	Mouse	Balzer	Ifitm6	Health
1.220401008	0	IFITM1	Mouse	Balzer	Ifitm6	AKI
-1.395532855	0	PLA2G7	Mouse	Balzer	Pla2g7	Health
-1.395882415	0	FOSB	Mouse	Balzer	Fosb	Health
-1.396749859	0	MMP8	Mouse	Balzer	Mmp8	Health
-1.402022706	0	ZFP36L2	Mouse	Balzer	Zfp36l2	Health
-1.406526456	0	RNF149	Mouse	Balzer	Rnf149	Health
-1.408259759	0	CLIC1	Mouse	Balzer	Clic1	Health
-1.41293684	0	LAIR2	Mouse	Balzer	Lilr4b	Health
-1.413122611	0	CYP4F3	Mouse	Balzer	Cyp4f18	Health
-1.420212613	0	SAMSN1	Mouse	Balzer	Samsn1	Health
-1.426240577	0	MSN	Mouse	Balzer	Msn	Health
-1.427313444	0	FOSL2	Mouse	Balzer	Fosl2	Health
-1.437331869	0	ARHGDIB	Mouse	Balzer	Arhgdib	Health
-1.442147954	0	NCF2	Mouse	Balzer	Ncf2	Health
-1.464112414	0	ANXA1	Mouse	Balzer	Anxa1	Health
-1.468986309	0	HLA-E	Mouse	Balzer	H2-K1	Health
-1.470364098	0	C15orf48	Mouse	Balzer	AA467197	Health
-1.47444402	0	RHOB	Mouse	Balzer	Rhob	Health
-1.477825399	0	GDA	Mouse	Balzer	Gda	Health
-1.485986589	0	SLFN12	Mouse	Balzer	Slfn2	Health
-1.496491536	0	CXCR2	Mouse	Balzer	Cxcr2	Health
-1.497727473	0	PPP1R15A	Mouse	Balzer	Ppp1r15a	Health
-1.499469481	0	HLA-E	Mouse	Balzer	H2-D1	Health
-1.518188591	0	S100A4	Mouse	Balzer	S100a4	Health
-1.528700422	0	PTPRC	Mouse	Balzer	Ptprc	Health
-1.536535082	0	CDKN1A	Mouse	Balzer	Cdkn1a	Health
-1.540204344	0	GNAI2	Mouse	Balzer	Gnai2	Health
-1.561042317	0	LITAF	Mouse	Balzer	Litaf	Health
-1.571382866	0	LMNB1	Mouse	Balzer	Lmnb1	Health
-1.589998899	0	KCTD12	Mouse	Balzer	Kctd12	Health
-1.591606631	0	CST3	Mouse	Balzer	Cst3	Health
-1.606060136	0	HCAR2	Mouse	Balzer	Hcar2	Health
-1.616218246	0	CSF3R	Mouse	Balzer	Csf3r	Health
-1.618478445	0	PGLYRP1	Mouse	Balzer	Pglyrp1	Health
-1.669160887	0	H3-3A	Mouse	Balzer	H3f3a	Health
-1.678769869	0	CEBPD	Mouse	Balzer	Cebpd	Health
-1.683235004	0	NFKBIZ	Mouse	Balzer	Nfkbiz	Health
-1.692971789	0	TREM1	Mouse	Balzer	Trem1	Health
-1.71113047	0	CSTB	Mouse	Balzer	Cstb	Health
-1.712149711	0	PLEK	Mouse	Balzer	Plek	Health
-1.712781433	0	CD24	Mouse	Balzer	Cd24a	Health
1.243492787	0	CD24	Mouse	Balzer	Cd24a	AKI
-1.719102761	0	PLAUR	Mouse	Balzer	Plaur	Health
-1.734233783	0	MARCKS	Mouse	Balzer	Marcks	Health
-1.736282822	0	CLEC6A	Mouse	Balzer	Clec4n	Health
-1.745098311	0	SPI1	Mouse	Balzer	Spi1	Health
-1.747700197	0	BCL2A1	Mouse	Balzer	Bcl2a1b	Health
-1.748552179	0	ATF3	Mouse	Balzer	Atf3	Health
-1.749895152	0	LAPTM5	Mouse	Balzer	Laptm5	Health
-1.750013504	0	CCL1	Mouse	Balzer	Ccl2	Health
-1.759517174	0	IL1RN	Mouse	Balzer	Il1rn	Health
-1.770653781	0	ARPC1B	Mouse	Balzer	Arpc1b	Health
-1.773586256	0	KLF6	Mouse	Balzer	Klf6	Health
-1.773848617	0	CTSD	Mouse	Balzer	Ctsd	Health
1.0471328	0	CTSD	Mouse	Balzer	Ctsd	AKI
-1.779808154	0	CTSC	Mouse	Balzer	Ctsc	Health
-1.786142392	0	CD9	Mouse	Balzer	Cd9	Health
-1.787310092	0	BASP1	Mouse	Balzer	Basp1	Health
-1.817217545	0	CORO1A	Mouse	Balzer	Coro1a	Health
-1.822672772	0	LRG1	Mouse	Balzer	Lrg1	Health
-1.823148046	0	CCR1	Mouse	Balzer	Ccr1	Health
-1.824216869	0	CD44	Mouse	Balzer	Cd44	Health
-1.835313112	0	SH3BGRL3	Mouse	Balzer	Sh3bgrl3	Health
1.090746373	0	RBM3	Mouse	Balzer	Rbm3	AKI
-1.840379329	0	RBM3	Mouse	Balzer	Rbm3	Health
-1.865597803	0	MMP9	Mouse	Balzer	Mmp9	Health
1.193448703	0	C5AR1	Mouse	Balzer	C5ar1	AKI
-1.868127131	0	C5AR1	Mouse	Balzer	C5ar1	Health
-1.875226683	0	LGALS3	Mouse	Balzer	Lgals3	Health
-1.876228347	0	CLEC4D	Mouse	Balzer	Clec4d	Health
-1.886981675	0	STK17B	Mouse	Balzer	Stk17b	Health
-1.887934774	0	H3-5	Mouse	Balzer	H3f3b	Health
-1.88918791	0	CLEC4E	Mouse	Balzer	Clec4e	Health
-1.898545869	0	LCP1	Mouse	Balzer	Lcp1	Health
-1.905234259	0	HDC	Mouse	Balzer	Hdc	Health
-1.916061095	0	MARCKSL1	Mouse	Balzer	Marcksl1	Health
-1.919692054	0	FCGR2A	Mouse	Balzer	Fcgr3	Health
-1.928650592	0	KLF2	Mouse	Balzer	Klf2	Health
-1.937841824	0	CD53	Mouse	Balzer	Cd53	Health
-1.946646065	0	SOCS3	Mouse	Balzer	Socs3	Health
-1.949860579	0	TGFBI	Mouse	Balzer	Tgfbi	Health
1.331917975	0	TGFBI	Mouse	Balzer	Tgfbi	AKI
1.187888819	0	THBS1	Mouse	Balzer	Thbs1	AKI
-1.960411978	0	THBS1	Mouse	Balzer	Thbs1	Health
-1.977396435	0	JUN	Mouse	Balzer	Jun	Health
-1.977489535	0	IER5	Mouse	Balzer	Ier5	Health
-1.990221042	0	ACTB	Mouse	Balzer	Actb	Health
1.035275616	0	ACTB	Mouse	Balzer	Actb	AKI
-1.99086816	0	MXD1	Mouse	Balzer	Mxd1	Health
-2.017232162	0	C1QC	Mouse	Balzer	C1qc	Health
-2.052422607	0	BTG1	Mouse	Balzer	Btg1	Health
-2.052579819	0	PTGS2	Mouse	Balzer	Ptgs2	Health
-2.055060053	0	VIM	Mouse	Balzer	Vim	Health
-2.065426482	0	IER2	Mouse	Balzer	Ier2	Health
-2.073355783	0	S100A11	Mouse	Balzer	S100a11	Health
1.311377966	0	S100A11	Mouse	Balzer	S100a11	AKI
1.960505236	0	FABP4	Mouse	Balzer	Fabp4	AKI
-2.105391563	0	FABP4	Mouse	Balzer	Fabp4	Health
1.194507458	0	G0S2	Mouse	Balzer	G0s2	AKI
-2.140343656	0	G0S2	Mouse	Balzer	G0s2	Health
-2.14626388	0	CCRL2	Mouse	Balzer	Ccrl2	Health
-1.40877142	0.00E+00	CLU	Mouse	Balzer	Clu	Recovery
2.784062914	0	CLU	Mouse	Balzer	Clu	AKI
-2.176142202	0	CLU	Mouse	Balzer	Clu	Health
-2.184689402	0	PIM1	Mouse	Balzer	Pim1	Health
-2.208276529	0	NFKBIA	Mouse	Balzer	Nfkbia	Health
-2.224437063	0	UBB	Mouse	Balzer	Ubb	Health
1.557372965	0	HLA-DQB2	Mouse	Balzer	H2-Ab1	Recovery
-2.242072271	0	HLA-DQB2	Mouse	Balzer	H2-Ab1	Health
-2.278232072	0	ZFP36	Mouse	Balzer	Zfp36	Health
-2.336583216	0	TMSB4Y	Mouse	Balzer	Tmsb4x	Health
-2.33902899	0	GADD45B	Mouse	Balzer	Gadd45b	Health
-2.412072527	0	CD52	Mouse	Balzer	Cd52	Health
-2.467789766	0	HPR	Mouse	Balzer	Hp	Health
-2.494879392	0	CHIA	Mouse	Balzer	Chil3	Health
2.147807014	0	CHIA	Mouse	Balzer	Chil3	AKI
-1.239864325	4.84E-247	CHIA	Mouse	Balzer	Chil3	Recovery
1.166655811	0	ACTG1	Mouse	Balzer	Actg1	AKI
-2.497704966	0	ACTG1	Mouse	Balzer	Actg1	Health
1.269222398	0	IL1R2	Mouse	Balzer	Il1r2	AKI
-2.501910188	0	IL1R2	Mouse	Balzer	Il1r2	Health
-2.502486148	0	CTSS	Mouse	Balzer	Ctss	Health
-2.503753832	0	C1QA	Mouse	Balzer	C1qa	Health
-2.582585495	0	SLC7A11	Mouse	Balzer	Slc7a11	Health
-2.610966506	0	SLPI	Mouse	Balzer	Slpi	Health
-2.630943975	0	C1QB	Mouse	Balzer	C1qb	Health
-2.669916629	0	CCL4	Mouse	Balzer	Ccl4	Health
-2.692017808	0	MCL1	Mouse	Balzer	Mcl1	Health
-2.756121356	0	EGR1	Mouse	Balzer	Egr1	Health
-2.785476903	0	ALOX5AP	Mouse	Balzer	Alox5ap	Health
1.32099557	0	ALOX5AP	Mouse	Balzer	Alox5ap	AKI
-2.785549025	0	IER3	Mouse	Balzer	Ier3	Health
-2.794147566	0	CCL23	Mouse	Balzer	Ccl6	Health
-2.81634811	0	BTG2	Mouse	Balzer	Btg2	Health
-2.907205139	0	FCER1G	Mouse	Balzer	Fcer1g	Health
-2.927947401	0	CD74	Mouse	Balzer	Cd74	Health
1.624050354	0	CD74	Mouse	Balzer	Cd74	Recovery
1.093813984	0	CD14	Mouse	Balzer	Cd14	AKI
-2.974790381	0	CD14	Mouse	Balzer	Cd14	Health
-1.239335476	2.05E-269	CCL3	Mouse	Balzer	Ccl3	AKI
-3.079282522	0	CCL3	Mouse	Balzer	Ccl3	Health
-3.151160757	0	TYROBP	Mouse	Balzer	Tyrobp	Health
1.126727853	0	APOE	Mouse	Balzer	Apoe	Recovery
-3.154521668	0	APOE	Mouse	Balzer	Apoe	Health
1.529294022	0	S100A6	Mouse	Balzer	S100a6	AKI
-3.231834423	0	S100A6	Mouse	Balzer	S100a6	Health
-3.341245914	0	DUSP1	Mouse	Balzer	Dusp1	Health
1.077294924	0	CEBPB	Mouse	Balzer	Cebpb	AKI
-3.466910458	0	CEBPB	Mouse	Balzer	Cebpb	Health
-3.581191823	0	JUNB	Mouse	Balzer	Junb	Health
-3.726011076	0	FOS	Mouse	Balzer	Fos	Health
-3.781480245	0	SPP1	Mouse	Balzer	Spp1	Health
4.072267264	0	SPP1	Mouse	Balzer	Spp1	AKI
-2.608250588	0	SPP1	Mouse	Balzer	Spp1	Recovery
-3.795184716	0	SRGN	Mouse	Balzer	Srgn	Health
1.028602566	0	SRGN	Mouse	Balzer	Srgn	AKI
-4.189421345	0	RETNLB	Mouse	Balzer	Retnlg	Health
2.130077612	0	RETNLB	Mouse	Balzer	Retnlg	AKI
-4.42358382	0	LCN2	Mouse	Balzer	Lcn2	Health
3.430472757	0	LCN2	Mouse	Balzer	Lcn2	AKI
-2.302010577	0	LCN2	Mouse	Balzer	Lcn2	Recovery
1.546538956	0	S100A8	Mouse	Balzer	S100a8	AKI
-5.162973131	0	S100A8	Mouse	Balzer	S100a8	Health
-5.204828719	0	IL1B	Mouse	Balzer	Il1b	Health
1.200306244	0	TM4SF1	Mouse	Balzer	Tm4sf1	AKI
1.649222989	0	RNF24	Mouse	Kirita	Rnf24	Health
-1.779477506	0	RNF24	Mouse	Kirita	Rnf24	AKI
1.518756834	0	NOX4	Mouse	Kirita	Nox4	Health
-2.740664744	0	EGF	Mouse	Kirita	Egf	AKI
1.496142379	0	EGF	Mouse	Kirita	Egf	Health
-1.429402164	0	SLC34A1	Mouse	Kirita	Slc34a1	AKI
1.436085198	0	SLC34A1	Mouse	Kirita	Slc34a1	Health
1.382050597	0	SLC7A13	Mouse	Kirita	Slc7a13	Health
-2.310182464	0	SLC7A13	Mouse	Kirita	Slc7a13	AKI
-1.476575675	0	SMARCA2	Mouse	Kirita	Smarca2	AKI
1.34965185	0	SMARCA2	Mouse	Kirita	Smarca2	Health
1.26552848	0	LRP2	Mouse	Kirita	Lrp2	Health
-1.22292743	0	TNFAIP8	Mouse	Kirita	Tnfaip8	AKI
1.248353262	0	TNFAIP8	Mouse	Kirita	Tnfaip8	Health
-1.971992015	0	SLC22A9	Mouse	Kirita	Slc22a30	AKI
1.246225362	0	SLC22A9	Mouse	Kirita	Slc22a30	Health
1.209768947	0	RANBP3L	Mouse	Kirita	Ranbp3l	Health
-1.583287222	0	RANBP3L	Mouse	Kirita	Ranbp3l	AKI
1.187331506	0	ASS1	Mouse	Kirita	Ass1	Health
1.142092564	0	AACS	Mouse	Kirita	Aacs	Health
-1.45228054	0	GHR	Mouse	Kirita	Ghr	AKI
1.132379181	0	GHR	Mouse	Kirita	Ghr	Health
1.082812843	0	CDH18	Mouse	Kirita	Cdh18	Health
1.082746462	0	TRPS1	Mouse	Kirita	Trps1	Health
-1.374962766	0	TRPS1	Mouse	Kirita	Trps1	AKI
1.06457755	0	HNRNPR	Mouse	Kirita	Hnrnpr	Health
-1.440080012	0	SUGCT	Mouse	Kirita	Sugct	AKI
1.060605713	0	SUGCT	Mouse	Kirita	Sugct	Health
1.031582095	0	SLC6A20	Mouse	Kirita	Slc6a20b	Health
1.026153396	0	FGGY	Mouse	Kirita	Fggy	Health
-1.040212156	0	PECR	Mouse	Kirita	Pecr	AKI
-1.079846819	0	SNX29	Mouse	Kirita	Snx29	AKI
-1.080289044	0	FUT9	Mouse	Kirita	Fut9	AKI
-1.155876049	0	P3H2	Mouse	Kirita	P3h2	AKI
-1.014427547	0	HYKK	Mouse	Kirita	Hykk	AKI
-1.051898779	0	CTNNA2	Mouse	Kirita	Ctnna2	AKI
-1.499412147	0	SLC22A9	Mouse	Kirita	Slc22a28	AKI
-1.001851577	0	SLC25A21	Mouse	Kirita	Slc25a21	AKI
-1.003408351	0	SLC27A2	Mouse	Kirita	Slc27a2	AKI
-1.09225673	0	ACSM1	Mouse	Kirita	Acsm1	AKI
-1.401106878	0	WNK1	Mouse	Kirita	Wnk1	AKI
-1.229991854	0	NFYC	Mouse	Kirita	Nfyc	AKI
-1.005596051	0	GK3P	Mouse	Kirita	Gk	AKI
-1.286765162	0	PPARGC1A	Mouse	Kirita	Ppargc1a	AKI
-1.46138217	0	COL4A3	Mouse	Kirita	Col4a3	AKI
-1.832317748	0	SLC12A1	Mouse	Kirita	Slc12a1	AKI
-1.191662256	0	ACSM2A	Mouse	Kirita	Acsm2	AKI
-1.213736245	0	ESRRG	Mouse	Kirita	Esrrg	AKI
1.039528998	0	TJP2	Mouse	Kirita	Tjp2	AKI
1.204935657	0	MYH9	Mouse	Kirita	Myh9	AKI
-1.010586823	0	KCTD1	Mouse	Kirita	Kctd1	Health
-1.019656918	0	STAT3	Mouse	Kirita	Stat3	Health
-1.056305686	0	FKBP5	Mouse	Kirita	Fkbp5	Health
-1.057061711	0	ITGAV	Mouse	Kirita	Itgav	Health
1.00312777	0	ITGAV	Mouse	Kirita	Itgav	AKI
-1.08973683	0	MAP3K1	Mouse	Kirita	Map3k1	Health
1.258899982	0	EFNA5	Mouse	Kirita	Efna5	AKI
-1.116575683	0	EFNA5	Mouse	Kirita	Efna5	Health
-1.162610214	0	NRG1	Mouse	Kirita	Nrg1	Health
1.293400434	0	NRG1	Mouse	Kirita	Nrg1	AKI
-1.182173624	0	SDC4	Mouse	Kirita	Sdc4	Health
1.307897873	0	SAT1	Mouse	Kirita	Sat1	AKI
-1.186243118	0	SAT1	Mouse	Kirita	Sat1	Health
-1.248234619	0	DCDC2	Mouse	Kirita	Dcdc2a	Health
-1.313457981	0	BMP6	Mouse	Kirita	Bmp6	Health
1.391948234	0	BMP6	Mouse	Kirita	Bmp6	AKI
-1.32581266	0	ADK	Mouse	Kirita	Adk	Health
1.787997911	0	CEP85	Mouse	Kirita	Cep85	AKI
-1.356064905	0	CEP85	Mouse	Kirita	Cep85	Health
1.690797543	0	RTN4	Mouse	Kirita	Rtn4	AKI
-1.467053588	0	RTN4	Mouse	Kirita	Rtn4	Health
-1.634748112	0	COL18A1	Mouse	Kirita	Col18a1	Health
1.138998264	0	COL18A1	Mouse	Kirita	Col18a1	AKI
-1.724108874	0	IL34	Mouse	Kirita	Il34	Health
1.172694567	0	IL34	Mouse	Kirita	Il34	AKI
1.676497194	0	CHD9	Mouse	Kirita	Chd9	AKI
-1.850183399	0	CHD9	Mouse	Kirita	Chd9	Health
2.780148591	0	SPP1	Mouse	Kirita	Spp1	AKI
-3.564394591	0	SPP1	Mouse	Kirita	Spp1	Health
1.041474098	0	ROCK2	Mouse	Kirita	Rock2	AKI
-1.714573101	0	ABCA13	Mouse	Kirita	Abca13	AKI
-1.371613385	0	RORA	Mouse	Kirita	Rora	AKI
-1.014059822	0	PAX2	Mouse	Kirita	Pax2	AKI
-1.267253953	6.90E-264	LUZP1	Mouse	Kirita	Luzp1	Health
-1.591471783	0	CACNB4	Mouse	Kirita	Cacnb4	AKI
1.005995991	0	LGMN	Mouse	Kirita	Lgmn	AKI
-1.043481622	0	TMEM117	Mouse	Kirita	Tmem117	AKI
1.028932684	0	MAST2	Mouse	Kirita	Mast2	AKI
-1.108529285	0	EFHD1	Mouse	Kirita	Efhd1	AKI
1.05546668	0	GBE1	Mouse	Kirita	Gbe1	AKI
1.101083019	0	ABCC2	Mouse	Kirita	Abcc2	AKI
-1.085147361	0	GPC5	Mouse	Kirita	Gpc5	AKI
2.346301792	0	HDC	Mouse	Kirita	Hdc	AKI
1.968572433	0	WTAP	Mouse	Kirita	Wtap	AKI
1.167820297	0	GCLC	Mouse	Kirita	Gclc	AKI
1.110297304	0	CNBD2	Mouse	Kirita	Cnbd2	AKI
-1.061605829	0	SGCZ	Mouse	Kirita	Sgcz	AKI
-1.989401209	0	SLC8A1	Mouse	Kirita	Slc8a1	AKI
1.560857555	0.031360201		Zebrafish	He	aadacl4	Health
1.87919006	0.003840485		Zebrafish	He	aadacl4	AKI
3.602770556	0.017078613		Zebrafish	He	aanat2	Recovery
-3.124387955	0.020228027		Zebrafish	He	aanat2	AKI
-1.143741645	NA		Zebrafish	He	abca1b	Health
-1.084723477	0.436758699		Zebrafish	He	abca1b	AKI
1.098019234	0.157643577		Zebrafish	He	abcb11a	AKI
1.88231857	0.018262902		Zebrafish	He	abcb11a	Health
-1.218365212	NA		Zebrafish	He	abcb5	Recovery
2.721900446	NA		Zebrafish	He	abcb5	AKI
1.503535234	NA		Zebrafish	He	abcb5	Health
1.39568467	0.019933889		Zebrafish	He	abcc2	Recovery
1.39568467	0.019933889	ABCC6	Zebrafish	He	abcc2	Recovery
1.743945903	0.004717766		Zebrafish	He	abcc2	Health
1.743945903	0.004717766	ABCC6	Zebrafish	He	abcc2	Health
1.277028469	0.094121114		Zebrafish	He	abcc4	Recovery
-1.198997741	0.186285557		Zebrafish	He	abcg2a	AKI
-1.278288898	0.196894627	ABHD16B	Zebrafish	He	abhd12	Recovery
-1.278288898	0.196894627	ABHD12	Zebrafish	He	abhd12	Recovery
-1.278288898	0.196894627	ABHD12B	Zebrafish	He	abhd12	Recovery
1.281861037	NA		Zebrafish	He	abhd15a	AKI
-1.162074333	NA	ACAN	Zebrafish	He	acana	Health
-2.205700128	NA	ACAN	Zebrafish	He	acana	Recovery
1.043625795	NA	ACAN	Zebrafish	He	acana	AKI
1.275417002	0.103367428		Zebrafish	He	ace	AKI
1.312295871	0.114532604		Zebrafish	He	ace	Health
-1.354939208	0.019602365	ACER2	Zebrafish	He	ACER2	AKI
1.642630131	0.006431234	ACER2	Zebrafish	He	ACER2	Recovery
-3.922197645	NA	ACSM4	Zebrafish	He	acss2l	AKI
-3.922197645	NA	ACSM2B	Zebrafish	He	acss2l	AKI
-3.922197645	NA	ACSM2A	Zebrafish	He	acss2l	AKI
-3.922197645	NA	ACSM5	Zebrafish	He	acss2l	AKI
-3.922197645	NA	ACSM6	Zebrafish	He	acss2l	AKI
-3.922197645	NA	ACSM1	Zebrafish	He	acss2l	AKI
3.675867072	NA	ACSM4	Zebrafish	He	acss2l	Recovery
3.675867072	NA	ACSM2B	Zebrafish	He	acss2l	Recovery
3.675867072	NA	ACSM2A	Zebrafish	He	acss2l	Recovery
3.675867072	NA	ACSM5	Zebrafish	He	acss2l	Recovery
3.675867072	NA	ACSM6	Zebrafish	He	acss2l	Recovery
3.675867072	NA	ACSM1	Zebrafish	He	acss2l	Recovery
2.199833648	NA		Zebrafish	He	actn3b	Health
2.528016184	NA		Zebrafish	He	actn3b	AKI
-1.28527441	0.033719433	ACVRL1	Zebrafish	He	acvrl1	Health
2.214833039	NA	ADAD2	Zebrafish	He	adad2	AKI
2.76789413	NA	ADAD2	Zebrafish	He	adad2	Health
2.17218338	NA		Zebrafish	He	adgre10	Recovery
-3.005942442	NA		Zebrafish	He	adgre10	AKI
1.026109741	NA		Zebrafish	He	adgrf3b	Health
1.088030794	NA		Zebrafish	He	adgrf3b	AKI
3.34701114	0.000608894	ADGRG3	Zebrafish	He	adgrg1	Recovery
-3.857458888	9.89E-05	ADGRG3	Zebrafish	He	adgrg1	AKI
1.882723189	NA		Zebrafish	He	adgrl2b.1	AKI
1.554540813	NA		Zebrafish	He	adgrl2b.1	Health
-1.269111921	0.201788658	ADPRH	Zebrafish	He	adprh	Recovery
1.415457886	0.131300064	ADPRH	Zebrafish	He	adprh	AKI
-1.063214228	NA		Zebrafish	He	adra1bb	Recovery
1.837896667	NA		Zebrafish	He	adra1bb	AKI
-2.689097182	NA		Zebrafish	He	adra2a	Health
-3.083897865	NA		Zebrafish	He	adra2a	AKI
2.198391048	NA	OR56A4	Zebrafish	He	adra2db	Health
2.198391048	NA	OR56A5	Zebrafish	He	adra2db	Health
2.198391048	NA	OR56A1	Zebrafish	He	adra2db	Health
2.198391048	NA		Zebrafish	He	adra2db	Health
2.198391048	NA	OR56A3	Zebrafish	He	adra2db	Health
2.198391048	NA	OR13F1	Zebrafish	He	adra2db	Health
1.496182518	NA	OR56A4	Zebrafish	He	adra2db	Recovery
1.496182518	NA	OR56A5	Zebrafish	He	adra2db	Recovery
1.496182518	NA	OR56A1	Zebrafish	He	adra2db	Recovery
1.496182518	NA		Zebrafish	He	adra2db	Recovery
1.496182518	NA	OR56A3	Zebrafish	He	adra2db	Recovery
1.496182518	NA	OR13F1	Zebrafish	He	adra2db	Recovery
-1.582368723	0.043743335	AEBP1	Zebrafish	He	AEBP1	Health
-1.459449432	0.055357218	AEBP1	Zebrafish	He	AEBP1	Recovery
-1.55333438	NA		Zebrafish	He	afap1l1a	Recovery
1.467867969	NA		Zebrafish	He	afap1l1a	AKI
-1.227200299	NA		Zebrafish	He	agr1	AKI
1.395097368	0.448739162	AGT	Zebrafish	He	agt	Recovery
-3.282346605	0.085239464	AGT	Zebrafish	He	agt	AKI
-1.887249237	NA	AGT	Zebrafish	He	agt	Health
2.639698909	NA	AHR	Zebrafish	He	ahr1a	Health
1.102570192	NA	AHR	Zebrafish	He	ahr1a	AKI
1.537128717	NA	AHR	Zebrafish	He	ahr1a	Recovery
-2.227427004	NA		Zebrafish	He	aifm4	Recovery
3.740785525	NA		Zebrafish	He	aifm4	AKI
1.513358521	NA		Zebrafish	He	aifm4	Health
-1.21279565	0.172676085	AKAP12	Zebrafish	He	akap12b	Health
-1.21279565	0.172676085		Zebrafish	He	akap12b	Health
-1.873251495	0.028027402	AKAP12	Zebrafish	He	akap12b	Recovery
-1.873251495	0.028027402		Zebrafish	He	akap12b	Recovery
2.482363987	NA		Zebrafish	He	akap1a	AKI
2.467761264	NA		Zebrafish	He	akap1a	Health
1.786940587	0.090832959		Zebrafish	He	akap7	AKI
1.677771455	NA		Zebrafish	He	akap7	Health
1.996614611	NA	AKR1C8	Zebrafish	He	akr1a1a	Health
1.996614611	NA	AKR1C3	Zebrafish	He	akr1a1a	Health
1.996614611	NA	AKR1C4	Zebrafish	He	akr1a1a	Health
1.996614611	NA	AKR1C1	Zebrafish	He	akr1a1a	Health
1.996614611	NA		Zebrafish	He	akr1a1a	Health
1.996614611	NA	AKR1B15	Zebrafish	He	akr1a1a	Health
1.996614611	NA	AKR1C2	Zebrafish	He	akr1a1a	Health
1.996614611	NA	AKR7A2	Zebrafish	He	akr1a1a	Health
1.996614611	NA	AKR7A3	Zebrafish	He	akr1a1a	Health
1.996614611	NA	AKR1B10	Zebrafish	He	akr1a1a	Health
1.754967344	NA	AKR1C8	Zebrafish	He	akr1a1a	AKI
1.754967344	NA	AKR1C3	Zebrafish	He	akr1a1a	AKI
1.754967344	NA	AKR1C4	Zebrafish	He	akr1a1a	AKI
1.754967344	NA	AKR1C1	Zebrafish	He	akr1a1a	AKI
1.754967344	NA		Zebrafish	He	akr1a1a	AKI
1.754967344	NA	AKR1B15	Zebrafish	He	akr1a1a	AKI
1.754967344	NA	AKR1C2	Zebrafish	He	akr1a1a	AKI
1.754967344	NA	AKR7A2	Zebrafish	He	akr1a1a	AKI
1.754967344	NA	AKR7A3	Zebrafish	He	akr1a1a	AKI
1.754967344	NA	AKR1B10	Zebrafish	He	akr1a1a	AKI
-1.932793983	0.005340876		Zebrafish	He	aldh1a2	Recovery
-1.665841883	0.024458867		Zebrafish	He	aldh1a2	Health
1.598484163	0.002083147		Zebrafish	He	aldh1l1	AKI
1.787234321	0.016506808	ALDH1B1	Zebrafish	He	aldh3a2b	AKI
1.787234321	0.016506808	ALDH3B1	Zebrafish	He	aldh3a2b	AKI
1.787234321	0.016506808	ALDH3A1	Zebrafish	He	aldh3a2b	AKI
2.100500623	0.008863004	ALDH1B1	Zebrafish	He	aldh3a2b	Health
2.100500623	0.008863004	ALDH3B1	Zebrafish	He	aldh3a2b	Health
2.100500623	0.008863004	ALDH3A1	Zebrafish	He	aldh3a2b	Health
2.477930234	NA		Zebrafish	He	alg13	Health
2.230337064	0.363997318		Zebrafish	He	alg13	AKI
-1.117343096	0.333261196		Zebrafish	He	alg14	Recovery
1.507873813	0.153419533		Zebrafish	He	alg14	AKI
-2.056310022	0.038621188	ALKBH3	Zebrafish	He	ALKBH3	Health
-1.204312584	0.25872462	ALKBH3	Zebrafish	He	ALKBH3	AKI
-1.169403142	0.20551149	ALOX5	Zebrafish	He	alox5b.3	Recovery
1.043610565	NA	ALPK2	Zebrafish	He	alpk2	AKI
1.217062689	NA		Zebrafish	He	ambp	Health
1.217062689	NA	AMBP	Zebrafish	He	ambp	Health
2.105956497	NA		Zebrafish	He	ambp	AKI
2.105956497	NA	AMBP	Zebrafish	He	ambp	AKI
1.345872817	NA	AMDHD1	Zebrafish	He	AMDHD1	Health
1.940642709	NA	AMDHD1	Zebrafish	He	AMDHD1	AKI
3.617883411	NA	AMH	Zebrafish	He	amh	Health
3.946065788	NA	AMH	Zebrafish	He	amh	AKI
-2.155173822	0.002283157	AMOTL2	Zebrafish	He	amotl2b	AKI
1.793350009	0.015812778	AMOTL2	Zebrafish	He	amotl2b	Recovery
-1.924341889	0.426661276		Zebrafish	He	amy2a	AKI
2.752776513	0.287886313		Zebrafish	He	amy2a	Recovery
1.564730525	NA	ANK2	Zebrafish	He	ank2b	AKI
1.236546482	NA	ANK2	Zebrafish	He	ank2b	Health
-1.741997853	NA		Zebrafish	He	ankrd16	Recovery
1.071566079	NA		Zebrafish	He	ankrd16	AKI
-2.162260083	NA	ANO9	Zebrafish	He	ano9a	Health
-1.90738313	0.236889032	ANO9	Zebrafish	He	ano9a	AKI
-1.316651901	NA	ANO9	Zebrafish	He	ano9b	Recovery
1.37450151	NA	ANO9	Zebrafish	He	ano9b	AKI
-1.14045047	0.101375572	ANXA8	Zebrafish	He	anxa13	Health
-1.14045047	0.101375572	ANXA9	Zebrafish	He	anxa13	Health
-1.14045047	0.101375572	ANXA8L1	Zebrafish	He	anxa13	Health
1.048427904	NA	ANXA8L1	Zebrafish	He	anxa13l	AKI
1.048427904	NA	ANXA8	Zebrafish	He	anxa13l	AKI
1.048427904	NA	ANXA9	Zebrafish	He	anxa13l	AKI
1.048427904	NA	ANXA13	Zebrafish	He	anxa13l	AKI
-1.1848121	0.446998323	ANXA8L1	Zebrafish	He	anxa13l	Recovery
-1.1848121	0.446998323	ANXA8	Zebrafish	He	anxa13l	Recovery
-1.1848121	0.446998323	ANXA9	Zebrafish	He	anxa13l	Recovery
-1.1848121	0.446998323	ANXA13	Zebrafish	He	anxa13l	Recovery
-1.950578358	NA		Zebrafish	He	anxa2b	AKI
-1.950578358	NA	ANXA2	Zebrafish	He	anxa2b	AKI
-1.009113087	NA		Zebrafish	He	anxa2b	Health
-1.009113087	NA	ANXA2	Zebrafish	He	anxa2b	Health
1.566195338	NA		Zebrafish	He	anxa3a	Recovery
-1.06521078	0.094948209		Zebrafish	He	anxa3b	Health
-1.06521078	0.094948209	ANXA3	Zebrafish	He	anxa3b	Health
-1.760730316	0.001666062		Zebrafish	He	anxa3b	Recovery
-1.760730316	0.001666062	ANXA3	Zebrafish	He	anxa3b	Recovery
2.52564361	NA	ANXA5	Zebrafish	He	anxa5a	AKI
-2.770968869	NA	ANXA5	Zebrafish	He	anxa5a	Recovery
-1.416735149	0.002974743		Zebrafish	He	aoc2	Recovery
2.311760508	0.001215872	AOX1	Zebrafish	He	aox6	Health
1.408115981	0.028285385	AOX1	Zebrafish	He	aox6	AKI
-1.731154578	NA	AP3B2	Zebrafish	He	AP3B2	AKI
1.484833195	NA	AP3B2	Zebrafish	He	AP3B2	Recovery
-1.334175093	0.241066249		Zebrafish	He	aplnra	Recovery
1.280809008	NA	APOA1	Zebrafish	He	apoa1a	Health
1.280809008	NA		Zebrafish	He	apoa1a	Health
2.352569417	0.172255818	APOA1	Zebrafish	He	apoa1b	AKI
1.877932616	0.31970635	APOA1	Zebrafish	He	apoa1b	Health
1.993629083	0.2536234		Zebrafish	He	apoa2	AKI
1.386920255	0.482986367		Zebrafish	He	apoa2	Health
-2.121527155	NA		Zebrafish	He	apoa4a	Health
-1.737082743	NA		Zebrafish	He	apoa4a	AKI
2.176420744	0.220887287	APOB	Zebrafish	He	apobb.1	Recovery
1.825796744	NA	APOB	Zebrafish	He	apobb.1	Health
1.81756392	NA	APOB	Zebrafish	He	apobb.2	AKI
1.489381544	NA	APOB	Zebrafish	He	apobb.2	Health
-2.808426807	NA	APOE	Zebrafish	He	apoea	AKI
1.257364531	NA	APOE	Zebrafish	He	apoea	Health
4.065791339	NA	APOE	Zebrafish	He	apoea	Recovery
-2.521910121	0.001817855	APOE	Zebrafish	He	apoeb	Health
-1.472749508	0.059303767	APOE	Zebrafish	He	apoeb	Recovery
-1.049160613	0.236103	APOE	Zebrafish	He	apoeb	AKI
-2.109544002	NA	ORM2	Zebrafish	He	apom	Recovery
-2.109544002	NA	ORM1	Zebrafish	He	apom	Recovery
3.031350891	NA	ORM2	Zebrafish	He	apom	AKI
3.031350891	NA	ORM1	Zebrafish	He	apom	AKI
1.99730446	NA		Zebrafish	He	aqp10a	Health
1.99730446	NA	AQP9	Zebrafish	He	aqp10a	Health
1.99730446	NA	AQP6	Zebrafish	He	aqp10a	Health
1.99730446	NA	AQP5	Zebrafish	He	aqp10a	Health
1.99730446	NA	AQP10	Zebrafish	He	aqp10a	Health
1.411899675	NA		Zebrafish	He	aqp10a	Recovery
1.411899675	NA	AQP9	Zebrafish	He	aqp10a	Recovery
1.411899675	NA	AQP6	Zebrafish	He	aqp10a	Recovery
1.411899675	NA	AQP5	Zebrafish	He	aqp10a	Recovery
1.411899675	NA	AQP10	Zebrafish	He	aqp10a	Recovery
2.384515187	0.076403414		Zebrafish	He	areg	Health
-2.620300149	0.08939147		Zebrafish	He	areg	Recovery
5.004815336	9.82E-05		Zebrafish	He	areg	AKI
1.183509483	0.088719688	ARHGAP18	Zebrafish	He	ARHGAP18	Health
1.146096749	0.316854963		Zebrafish	He	arhgap32b	Recovery
1.770578869	NA	ARHGEF37	Zebrafish	He	arhgef37	Recovery
-1.617354865	NA	ARHGEF37	Zebrafish	He	arhgef37	AKI
1.003589627	NA	ARID3B	Zebrafish	He	arid3b	Health
1.339834574	NA	ARID3B	Zebrafish	He	arid3b	AKI
1.346569426	0.2124489	ARL10	Zebrafish	He	arl10	Recovery
4.021797068	NA		Zebrafish	He	arl3l2	AKI
-3.208860129	NA		Zebrafish	He	arl3l2	Recovery
1.607450959	0.001033206		Zebrafish	He	arl4ab	Recovery
-1.894971563	5.21E-05		Zebrafish	He	arl4ab	AKI
1.479927827	0.063091956		Zebrafish	He	arl5c	Recovery
-2.053344019	0.00734793		Zebrafish	He	arl5c	AKI
1.380684954	0.236268646		Zebrafish	He	arl6ip5a	AKI
-1.785142938	0.112742987		Zebrafish	He	arl6ip5a	Recovery
1.554540813	NA		Zebrafish	He	asb5a	Health
1.882723189	NA		Zebrafish	He	asb5a	AKI
1.56621047	NA	ASCL2	Zebrafish	He	ascl1a	Recovery
1.56621047	NA	ASCL1	Zebrafish	He	ascl1a	Recovery
1.56621047	NA	ASCL3	Zebrafish	He	ascl1a	Recovery
-1.812531176	NA	ASCL2	Zebrafish	He	ascl1a	AKI
-1.812531176	NA	ASCL1	Zebrafish	He	ascl1a	AKI
-1.812531176	NA	ASCL3	Zebrafish	He	ascl1a	AKI
-1.070976627	NA		Zebrafish	He	asmt2	Health
1.871406308	NA		Zebrafish	He	asz1	Health
2.033988036	0.329394024		Zebrafish	He	asz1	AKI
2.081855926	1.82E-13		Zebrafish	He	atf4b	Recovery
2.081855926	1.82E-13	ATF4	Zebrafish	He	atf4b	Recovery
-2.392355594	8.63E-18		Zebrafish	He	atf4b	AKI
-2.392355594	8.63E-18	ATF4	Zebrafish	He	atf4b	AKI
-2.078362353	NA		Zebrafish	He	atg16l2	AKI
2.231977226	NA		Zebrafish	He	atg16l2	Recovery
-1.525434554	0.268027832	ATOH8	Zebrafish	He	atoh8	AKI
-1.525434554	0.268027832		Zebrafish	He	atoh8	AKI
-1.754635463	NA	ATOH8	Zebrafish	He	atoh8	Health
-1.754635463	NA		Zebrafish	He	atoh8	Health
1.233465385	0.016339091		Zebrafish	He	atox1	AKI
-1.405179727	0.005554642		Zebrafish	He	atox1	Recovery
1.409795058	0.146169059	ATP1B3	Zebrafish	He	atp1b3b	AKI
1.250041306	NA	ATP1A4	Zebrafish	He	atp2a2a	AKI
1.722566342	NA	ATP1A4	Zebrafish	He	atp2a2a	Health
1.043610565	NA		Zebrafish	He	atp2b3a	AKI
-2.017924147	NA	ATP6AP1	Zebrafish	He	atp6ap1a	AKI
1.770426116	NA	ATP6AP1	Zebrafish	He	atp6ap1a	Recovery
-2.118231809	NA	ATP7B	Zebrafish	He	ATP7B	AKI
1.577252374	NA	ATP7B	Zebrafish	He	ATP7B	Health
3.695484183	NA	ATP7B	Zebrafish	He	ATP7B	Recovery
1.688365122	NA	ATP8B3	Zebrafish	He	atp8b3	AKI
1.359757809	NA	ATP8B3	Zebrafish	He	atp8b3	Health
1.384869579	0.059303767	ATXN2L	Zebrafish	He	atxn2l	Recovery
1.517944051	0.133605595	AURKA	Zebrafish	He	aurka	AKI
1.152963793	7.64E-05		Zebrafish	He	azin1b	Recovery
-1.023193899	0.000422847		Zebrafish	He	azin1b	AKI
-1.078696626	0.006957329		Zebrafish	He	b2ml	Recovery
1.811640581	NA	B3GNTL1	Zebrafish	He	b3gntl1	AKI
1.06511281	NA	B3GNTL1	Zebrafish	He	b3gntl1	Health
-1.326579184	0.205143179	B4GALNT2	Zebrafish	He	b4galnt2.1	Recovery
1.790537505	0.053500803	B4GALNT2	Zebrafish	He	b4galnt2.1	AKI
1.733777786	NA	B4GALNT2	Zebrafish	He	b4galnt2.2	AKI
2.716043123	NA	B4GALNT2	Zebrafish	He	b4galnt2.2	Health
-1.834246695	0.000315614		Zebrafish	He	bada	AKI
1.244573003	0.023369379		Zebrafish	He	bada	Recovery
1.367254292	0.092990052	BAIAP2L2	Zebrafish	He	baiap2l2a	Recovery
4.208019378	6.75E-10		Zebrafish	He	bbc3	Recovery
-4.602456158	2.78E-11		Zebrafish	He	bbc3	AKI
1.271927006	NA	BBS10	Zebrafish	He	bbs10	Recovery
-1.838094621	NA	BBS10	Zebrafish	He	bbs10	AKI
1.564730525	NA	BCAN	Zebrafish	He	bcan	AKI
1.236546482	NA	BCAN	Zebrafish	He	bcan	Health
-1.482026569	0.212482435		Zebrafish	He	bckdhbl	Recovery
-1.025854145	0.26850107		Zebrafish	He	bcl10	AKI
1.694074628	0.005238794		Zebrafish	He	bcl6ab	Recovery
-2.130728763	0.000236777		Zebrafish	He	bcl6ab	AKI
1.198750611	NA		Zebrafish	He	bco1l	AKI
-1.066648498	0.485139936		Zebrafish	He	bco1l	Recovery
3.494092817	NA		Zebrafish	He	bglapl	Recovery
-3.740397728	NA		Zebrafish	He	bglapl	AKI
-1.992647246	0.000162232		Zebrafish	He	bhlhe41	AKI
2.315075905	3.23E-05		Zebrafish	He	bhlhe41	Recovery
2.245592256	0.319455608	NLRC4	Zebrafish	He	birc5b	AKI
1.53916626	0.545611504	NLRC4	Zebrafish	He	birc5b	Health
1.08250637	NA		Zebrafish	He	blk	AKI
-1.918289242	NA		Zebrafish	He	blk	Recovery
1.502562316	0.252184965	BLM	Zebrafish	He	blm	AKI
-1.100443954	0.447031617	BLM	Zebrafish	He	blm	Recovery
-1.416296139	NA	BMF	Zebrafish	He	bmf2	Health
-1.084983978	NA	BMF	Zebrafish	He	bmf2	AKI
2.215680792	NA	BMP15	Zebrafish	He	bmp15	Health
2.964550532	NA	BMP15	Zebrafish	He	bmp15	AKI
-1.179905054	NA		Zebrafish	He	bmp16	Health
2.039056287	NA	BMPR1B	Zebrafish	He	bmpr1ba	AKI
1.703685587	NA	BMPR1B	Zebrafish	He	bmpr1ba	Health
1.633295284	0.224669609	BORA	Zebrafish	He	bora	AKI
1.189922116	0.272103285	BTC	Zebrafish	He	btc	AKI
1.990339544	0.451252823		Zebrafish	He	btg4	Health
2.364592767	0.305490987		Zebrafish	He	btg4	AKI
1.67364082	NA		Zebrafish	He	btr18	AKI
-2.771036524	NA		Zebrafish	He	btr22	Recovery
1.98515105	NA		Zebrafish	He	btr22	AKI
2.11618907	NA		Zebrafish	He	btr23	Recovery
-2.362506351	NA		Zebrafish	He	btr23	AKI
2.298579796	0.467302048		Zebrafish	He	buc	AKI
2.222939432	0.53110167		Zebrafish	He	buc	Health
-1.171533712	0.010444336		Zebrafish	He	c1qc	Health
-1.171533712	0.010444336	C1QC	Zebrafish	He	c1qc	Health
-1.169282776	0.006455122		Zebrafish	He	c1qc	Recovery
-1.169282776	0.006455122	C1QC	Zebrafish	He	c1qc	Recovery
2.132433762	NA	C2CD4C	Zebrafish	He	C2CD4C	Recovery
1.515265535	NA	C2CD4C	Zebrafish	He	C2CD4C	Health
-1.308745751	NA	C3	Zebrafish	He	c3a.3	Recovery
2.057046444	NA	C3	Zebrafish	He	c3a.3	AKI
2.364227277	0.162843895	C3	Zebrafish	He	c3a.6	Recovery
1.629941307	NA	C3	Zebrafish	He	c3a.6	Health
1.043610565	NA	C3	Zebrafish	He	c3b.1	AKI
1.043610565	NA	C5	Zebrafish	He	c5	AKI
1.174552089	NA		Zebrafish	He	c6ast3	Health
1.530695884	NA		Zebrafish	He	c6ast4	Health
1.169605094	NA		Zebrafish	He	c6ast4	Recovery
-1.357641238	0.030638117	C7	Zebrafish	He	c7a	Recovery
-1.859755703	0.005684952	C7	Zebrafish	He	c7a	Health
2.264844846	NA		Zebrafish	He	c8a	Health
2.179771418	NA		Zebrafish	He	c8a	AKI
1.174784266	NA	C9	Zebrafish	He	c9	AKI
2.229135497	0.262995562		Zebrafish	He	ca15b	AKI
2.109728391	0.330487309		Zebrafish	He	ca15b	Health
1.10746653	0.259997587	CA4	Zebrafish	He	ca4c	Health
1.554812638	NA	CACNA1I	Zebrafish	He	CACNA1I	Health
-3.080103833	NA	CAMK1G	Zebrafish	He	camk1ga	AKI
2.833779738	NA	CAMK1G	Zebrafish	He	camk1ga	Recovery
-1.333356026	0.187461338	CAMK2D	Zebrafish	He	camk2d1	Recovery
2.512533679	NA	CAMK2N1	Zebrafish	He	CAMK2N1	Recovery
-2.758854542	NA	CAMK2N1	Zebrafish	He	CAMK2N1	AKI
1.439754991	NA	CAMSAP3	Zebrafish	He	CAMSAP3	Health
1.075653659	0.36718899	CAMSAP3	Zebrafish	He	CAMSAP3	Recovery
1.043610565	NA	CAPNS2	Zebrafish	He	capn12	AKI
-1.529784335	0.024648912		Zebrafish	He	capsla	Health
-1.140127602	0.083179843		Zebrafish	He	capsla	Recovery
2.516920989	NA	CASKIN1	Zebrafish	He	CASKIN1	Recovery
2.916112818	NA	CASKIN1	Zebrafish	He	CASKIN1	Health
-2.959686086	NA		Zebrafish	He	caspbl	Health
-3.041522221	NA		Zebrafish	He	caspbl	Recovery
1.408124853	NA	CASR	Zebrafish	He	CASR	AKI
-1.220268246	0.379099643	CATIP	Zebrafish	He	catip	Recovery
-1.14246292	NA	CATIP	Zebrafish	He	catip	Health
3.043649631	0.202936187		Zebrafish	He	cax1	AKI
2.695877477	NA		Zebrafish	He	cax1	Health
1.153651471	NA	CBLN3	Zebrafish	He	cbln10	Recovery
-1.651373046	NA	CBLN3	Zebrafish	He	cbln11	Health
-1.137684656	0.347925029	CBLN3	Zebrafish	He	cbln11	Recovery
1.198459204	NA	CBLN3	Zebrafish	He	cbln8	AKI
1.296934596	NA	CBLN3	Zebrafish	He	cbln8	Health
1.839653347	3.59E-05	DHRS4	Zebrafish	He	cbr1l	AKI
1.839653347	3.59E-05	DHRS4L2	Zebrafish	He	cbr1l	AKI
1.839653347	3.59E-05	DHRS2	Zebrafish	He	cbr1l	AKI
1.839653347	3.59E-05	CBR3	Zebrafish	He	cbr1l	AKI
-1.464894257	0.002329265	DHRS4	Zebrafish	He	cbr1l	Recovery
-1.464894257	0.002329265	DHRS4L2	Zebrafish	He	cbr1l	Recovery
-1.464894257	0.002329265	DHRS2	Zebrafish	He	cbr1l	Recovery
-1.464894257	0.002329265	CBR3	Zebrafish	He	cbr1l	Recovery
1.301853905	0.128453322	CBS	Zebrafish	He	cbsb	Health
1.06576898	0.20928647	CBS	Zebrafish	He	cbsb	AKI
-1.615149175	0.16177548		Zebrafish	He	cby1	Recovery
1.383852465	NA	CCDC106	Zebrafish	He	ccdc106b	Health
1.725450099	NA	CCDC106	Zebrafish	He	ccdc106b	AKI
1.070070023	NA	CCDC14	Zebrafish	He	ccdc14	AKI
-2.228198839	NA	CCDC157	Zebrafish	He	ccdc157	Recovery
1.563078607	NA	CCDC157	Zebrafish	He	ccdc157	AKI
-1.779714255	0.075075941		Zebrafish	He	ccdc3b	Recovery
-1.439596512	0.040586986		Zebrafish	He	ccl19a.1	Health
-1.02442389	0.163284996		Zebrafish	He	ccl19a.1	AKI
-1.164358662	0.116195927		Zebrafish	He	ccl19b	Health
2.074680129	0.06396275		Zebrafish	He	ccl20b	Recovery
-1.065270305	0.45557655		Zebrafish	He	ccl20b	Health
-3.139950433	0.002441733		Zebrafish	He	ccl20b	AKI
-1.255882682	0.028285385		Zebrafish	He	ccl25b	AKI
-1.605622784	0.006541885		Zebrafish	He	ccl25b	Health
-2.390635092	NA		Zebrafish	He	ccl34a.3	AKI
-3.432375008	NA		Zebrafish	He	ccl34a.3	Health
-1.041739916	NA		Zebrafish	He	ccl34a.3	Recovery
-2.802426592	0.003280532		Zebrafish	He	ccl34a.4	Health
-4.009742996	2.12E-07		Zebrafish	He	ccl34a.4	AKI
1.207316403	0.062991929		Zebrafish	He	ccl34a.4	Recovery
-1.873627366	0.040255262		Zebrafish	He	ccl34b.1	Recovery
-1.4602218	0.032080278	CCL3	Zebrafish	He	ccl35.1	Recovery
-1.4602218	0.032080278	CCL22	Zebrafish	He	ccl35.1	Recovery
-1.4602218	0.032080278		Zebrafish	He	ccl35.1	Recovery
-1.4602218	0.032080278	CCL26	Zebrafish	He	ccl35.1	Recovery
-1.4602218	0.032080278	CCL5	Zebrafish	He	ccl35.1	Recovery
-1.4602218	0.032080278	CCL4	Zebrafish	He	ccl35.1	Recovery
-1.4602218	0.032080278	CCL15	Zebrafish	He	ccl35.1	Recovery
-1.4602218	0.032080278	XCL2	Zebrafish	He	ccl35.1	Recovery
-1.4602218	0.032080278	CCL18	Zebrafish	He	ccl35.1	Recovery
-1.4602218	0.032080278	CCL14	Zebrafish	He	ccl35.1	Recovery
-1.4602218	0.032080278	CCL4L2	Zebrafish	He	ccl35.1	Recovery
-1.4602218	0.032080278	CCL24	Zebrafish	He	ccl35.1	Recovery
-1.4602218	0.032080278	CCL16	Zebrafish	He	ccl35.1	Recovery
-1.4602218	0.032080278	CCL23	Zebrafish	He	ccl35.1	Recovery
-1.4602218	0.032080278	XCL1	Zebrafish	He	ccl35.1	Recovery
-1.4602218	0.032080278	CCL3L3	Zebrafish	He	ccl35.1	Recovery
-2.391315278	0.001332946	CCL3	Zebrafish	He	ccl35.1	Health
-2.391315278	0.001332946	CCL22	Zebrafish	He	ccl35.1	Health
-2.391315278	0.001332946		Zebrafish	He	ccl35.1	Health
-2.391315278	0.001332946	CCL26	Zebrafish	He	ccl35.1	Health
-2.391315278	0.001332946	CCL5	Zebrafish	He	ccl35.1	Health
-2.391315278	0.001332946	CCL4	Zebrafish	He	ccl35.1	Health
-2.391315278	0.001332946	CCL15	Zebrafish	He	ccl35.1	Health
-2.391315278	0.001332946	XCL2	Zebrafish	He	ccl35.1	Health
-2.391315278	0.001332946	CCL18	Zebrafish	He	ccl35.1	Health
-2.391315278	0.001332946	CCL14	Zebrafish	He	ccl35.1	Health
-2.391315278	0.001332946	CCL4L2	Zebrafish	He	ccl35.1	Health
-2.391315278	0.001332946	CCL24	Zebrafish	He	ccl35.1	Health
-2.391315278	0.001332946	CCL16	Zebrafish	He	ccl35.1	Health
-2.391315278	0.001332946	CCL23	Zebrafish	He	ccl35.1	Health
-2.391315278	0.001332946	XCL1	Zebrafish	He	ccl35.1	Health
-2.391315278	0.001332946	CCL3L3	Zebrafish	He	ccl35.1	Health
1.241277903	0.070300522		Zebrafish	He	ccl36.1	AKI
-1.378255963	0.024438351		Zebrafish	He	ccl36.1	Health
-2.619533866	2.78E-06		Zebrafish	He	ccl36.1	Recovery
-3.866116458	0.027026745		Zebrafish	He	ccl39.1	Recovery
-2.450025534	NA		Zebrafish	He	ccl39.1	Health
1.416090924	NA		Zebrafish	He	ccl39.1	AKI
-2.47332023	NA		Zebrafish	He	ccl39.2	Health
1.043628477	NA		Zebrafish	He	ccl39.2	AKI
-3.516948708	NA		Zebrafish	He	ccl39.2	Recovery
-2.629503569	NA		Zebrafish	He	ccl39.5	Health
-2.701526953	0.075048746		Zebrafish	He	ccl39.5	Recovery
1.104719006	0.352360726		Zebrafish	He	ccl39a.10	Recovery
-3.689186141	NA		Zebrafish	He	ccl44	Health
-1.328149436	NA		Zebrafish	He	ccl44	Recovery
-2.361036705	NA		Zebrafish	He	ccl44	AKI
2.772816768	NA		Zebrafish	He	ccnd3	Health
1.619712135	NA		Zebrafish	He	ccnd3	AKI
1.153104633	NA		Zebrafish	He	ccnd3	Recovery
1.389954122	0.282782664		Zebrafish	He	ccne1	AKI
1.525314384	0.00021517		Zebrafish	He	ccnl1b	Recovery
-1.667185216	2.55E-05		Zebrafish	He	ccnl1b	AKI
-1.287347643	0.170608234		Zebrafish	He	ccr12b.1	AKI
1.54130228	NA	CCSER2	Zebrafish	He	ccser2b	Recovery
-1.451473543	0.224066887		Zebrafish	He	cd22	AKI
-1.3414875	0.379337918	CD226	Zebrafish	He	cd226	Recovery
-1.063457119	NA	CD93	Zebrafish	He	cd248b	Recovery
1.101642445	NA		Zebrafish	He	cd27	AKI
-1.931354907	NA		Zebrafish	He	cd27	Recovery
1.299666943	0.002340271	TNFRSF25	Zebrafish	He	cd40	Recovery
1.299666943	0.002340271	TNFRSF8	Zebrafish	He	cd40	Recovery
1.299666943	0.002340271	TNFRSF10D	Zebrafish	He	cd40	Recovery
1.299666943	0.002340271	CD27	Zebrafish	He	cd40	Recovery
1.299666943	0.002340271	TNFRSF1B	Zebrafish	He	cd40	Recovery
1.299666943	0.002340271	TNFRSF11A	Zebrafish	He	cd40	Recovery
1.299666943	0.002340271	TNFRSF10A	Zebrafish	He	cd40	Recovery
1.299666943	0.002340271	TNFRSF10B	Zebrafish	He	cd40	Recovery
1.299666943	0.002340271	TNFRSF10C	Zebrafish	He	cd40	Recovery
1.299666943	0.002340271	TNFRSF18	Zebrafish	He	cd40	Recovery
1.299666943	0.002340271	LTBR	Zebrafish	He	cd40	Recovery
1.299666943	0.002340271	TNFRSF14	Zebrafish	He	cd40	Recovery
1.299666943	0.002340271	TNFRSF4	Zebrafish	He	cd40	Recovery
-1.710265692	2.19E-05	TNFRSF25	Zebrafish	He	cd40	AKI
-1.710265692	2.19E-05	TNFRSF8	Zebrafish	He	cd40	AKI
-1.710265692	2.19E-05	TNFRSF10D	Zebrafish	He	cd40	AKI
-1.710265692	2.19E-05	CD27	Zebrafish	He	cd40	AKI
-1.710265692	2.19E-05	TNFRSF1B	Zebrafish	He	cd40	AKI
-1.710265692	2.19E-05	TNFRSF11A	Zebrafish	He	cd40	AKI
-1.710265692	2.19E-05	TNFRSF10A	Zebrafish	He	cd40	AKI
-1.710265692	2.19E-05	TNFRSF10B	Zebrafish	He	cd40	AKI
-1.710265692	2.19E-05	TNFRSF10C	Zebrafish	He	cd40	AKI
-1.710265692	2.19E-05	TNFRSF18	Zebrafish	He	cd40	AKI
-1.710265692	2.19E-05	LTBR	Zebrafish	He	cd40	AKI
-1.710265692	2.19E-05	TNFRSF14	Zebrafish	He	cd40	AKI
-1.710265692	2.19E-05	TNFRSF4	Zebrafish	He	cd40	AKI
-1.208109149	NA	CD44	Zebrafish	He	cd44a	Health
-1.070622459	0.006541885		Zebrafish	He	cd63	Health
-1.164486817	0.00082992	CD74	Zebrafish	He	cd74a	Health
-1.182495169	0.000129435	CD74	Zebrafish	He	cd74a	Recovery
-1.534602564	1.02E-06	CD74	Zebrafish	He	cd74b	Recovery
-1.005535318	0.006425444	CD74	Zebrafish	He	cd74b	Health
-4.714217262	5.58E-14		Zebrafish	He	cd83	AKI
-1.195912046	0.204200231		Zebrafish	He	cd83	Health
3.518305216	1.16E-09		Zebrafish	He	cd83	Recovery
-1.429455048	0.275604566	CDC37L1	Zebrafish	He	cdc37l1	Recovery
1.772689405	0.142554157	CDC37L1	Zebrafish	He	cdc37l1	AKI
1.251601409	NA		Zebrafish	He	cdc42l2	AKI
-1.904970222	NA		Zebrafish	He	cdc42l2	Recovery
1.001308821	0.29033412		Zebrafish	He	cdc6	AKI
1.103703516	0.284651344	CDCA7L	Zebrafish	He	cdca7b	AKI
-1.01789284	0.353502824	CDCA7L	Zebrafish	He	cdca7b	Recovery
2.242497466	0.231995075		Zebrafish	He	cdca9	AKI
1.52146498	0.47308991		Zebrafish	He	cdca9	Health
1.0598344	NA	CDCP1	Zebrafish	He	cdcp1a	AKI
3.864921754	NA		Zebrafish	He	cdh16	AKI
-3.046494383	NA		Zebrafish	He	cdh16	Recovery
-1.343795323	NA		Zebrafish	He	cdh2	Health
-1.149744511	0.23526746		Zebrafish	He	cdh2	Recovery
-1.328226	NA	CDH3	Zebrafish	He	cdh30	Recovery
1.293941913	NA	CDH3	Zebrafish	He	cdh30	AKI
-1.211570686	NA	CDH6	Zebrafish	He	cdh6	Recovery
-1.38414965	NA	CDH6	Zebrafish	He	cdh6	Health
-1.208161919	0.034007252		Zebrafish	He	cdk1	Recovery
2.231028589	NA		Zebrafish	He	cdk21	Health
2.836163208	NA		Zebrafish	He	cdk21	Recovery
4.170144495	1.99E-18	CDKN1A	Zebrafish	He	cdkn1a	Recovery
-6.785746269	1.82E-20	CDKN1A	Zebrafish	He	cdkn1a	AKI
-2.615601775	0.007575727	CDKN1A	Zebrafish	He	cdkn1a	Health
-1.208104611	NA		Zebrafish	He	ceacam1	Health
-1.731497753	NA		Zebrafish	He	ceacam1	AKI
1.566195338	NA	CELA1	Zebrafish	He	CELA1	Recovery
1.561181403	NA	CELSR1	Zebrafish	He	celsr1b	Health
1.490172086	NA	CELSR1	Zebrafish	He	celsr1b	Recovery
-1.062219035	0.508067559	CENPO	Zebrafish	He	cenpo	Recovery
1.5566327	NA	CEP126	Zebrafish	He	cep126	Recovery
2.198402914	NA	CEP126	Zebrafish	He	cep126	Health
-1.729003464	0.22973009		Zebrafish	He	cfap52	Recovery
1.234048898	NA	CFB	Zebrafish	He	cfb	Health
-1.8090793	NA		Zebrafish	He	cfhl1	Recovery
1.182119498	NA		Zebrafish	He	cfhl1	Health
2.991198798	NA		Zebrafish	He	cfhl1	AKI
-1.38948235	0.194874845		Zebrafish	He	cfhl2	Recovery
1.249127133	0.234183933		Zebrafish	He	cfhl2	AKI
1.043610565	NA		Zebrafish	He	cfhl3	AKI
1.049282101	NA	F13B	Zebrafish	He	cfhl4	Health
1.363519693	NA	F13B	Zebrafish	He	cfhl4	AKI
1.394097926	0.197151645	CFLAR	Zebrafish	He	cflarb	Recovery
-1.625049054	NA	CFLAR	Zebrafish	He	cflarb	Health
-3.01914698	0.007040092	CFLAR	Zebrafish	He	cflarb	AKI
2.167876169	0.362595262		Zebrafish	He	chia.4	AKI
2.065913578	0.450470245		Zebrafish	He	chia.4	Health
-1.981444881	2.62E-07		Zebrafish	He	chia.6	Health
-1.007154855	0.013949971		Zebrafish	He	chia.6	AKI
1.928913056	0.000906312	CHMP4BP1	Zebrafish	He	chmp4ba	Recovery
1.928913056	0.000906312	CHMP4B	Zebrafish	He	chmp4ba	Recovery
-2.232412469	6.59E-05	CHMP4BP1	Zebrafish	He	chmp4ba	AKI
-2.232412469	6.59E-05	CHMP4B	Zebrafish	He	chmp4ba	AKI
1.214736028	0.311942915		Zebrafish	He	chtf18	AKI
2.824201411	NA	CHTOP	Zebrafish	He	chtopb	AKI
1.514981264	NA	CHTOP	Zebrafish	He	chtopb	Health
-1.309220147	NA	CHTOP	Zebrafish	He	chtopb	Recovery
5.97265721	2.72E-18	CIART	Zebrafish	He	ciarta	Recovery
-5.230005164	1.40E-19	CIART	Zebrafish	He	ciarta	AKI
-3.585923791	5.85E-07		Zebrafish	He	ciartb	AKI
3.08129756	1.28E-05		Zebrafish	He	ciartb	Recovery
1.662437657	NA	CIDEB	Zebrafish	He	cideb	Recovery
1.355098575	NA	CIDEB	Zebrafish	He	cideb	Health
-2.042253276	NA		Zebrafish	He	cidec	Health
1.835120394	0.196494946		Zebrafish	He	cidec	Recovery
-3.87737367	0.019490818		Zebrafish	He	cidec	AKI
9.413876873	1.82E-11	CIPC	Zebrafish	He	cipca	Recovery
1.647425377	0.486550877	CIPC	Zebrafish	He	cipca	Health
-7.766451496	1.89E-16	CIPC	Zebrafish	He	cipca	AKI
2.140927693	0.109592599	CIPC	Zebrafish	He	cipcb	Recovery
-1.90970688	0.131300064	CIPC	Zebrafish	He	cipcb	AKI
-3.512377397	8.22E-26	CITED4	Zebrafish	He	cited4a	AKI
2.868399621	1.05E-17	CITED4	Zebrafish	He	cited4a	Recovery
-1.036857941	0.412186833		Zebrafish	He	ckma	Recovery
-1.148947734	0.283551264		Zebrafish	He	ckmb	Recovery
1.129057859	NA		Zebrafish	He	clcn2b	Health
1.881746055	NA		Zebrafish	He	clcn2c	Health
2.215177189	NA		Zebrafish	He	clcn2c	AKI
-2.022784649	NA		Zebrafish	He	cldn7a	Health
-2.241956622	0.093789852		Zebrafish	He	cldn7a	AKI
-3.066344266	4.24E-16		Zebrafish	He	cldnb	AKI
-1.178256235	0.019577664		Zebrafish	He	cldnb	Health
1.888088032	3.87E-07		Zebrafish	He	cldnb	Recovery
1.709933103	0.352538172		Zebrafish	He	cldng	Health
2.118448875	0.204632324		Zebrafish	He	cldng	AKI
-1.498400889	0.065940666		Zebrafish	He	cmtm3	Health
-1.446359293	0.065103106		Zebrafish	He	cmtm3	Recovery
-1.598498941	NA	CMTM8	Zebrafish	He	cmtm8a	Health
-2.543419773	NA	CMTM8	Zebrafish	He	cmtm8a	Recovery
6.073494532	0.001018624	CNGA2	Zebrafish	He	CNGA2	Recovery
-5.358048135	0.004134402	CNGA2	Zebrafish	He	CNGA2	AKI
-1.609373604	0.200555735		Zebrafish	He	cnpy2	Recovery
1.835601509	0.119697781		Zebrafish	He	cnpy2	AKI
1.46799548	0.035512744		Zebrafish	He	cntf	Recovery
-1.20211212	0.426614174	CNTFR	Zebrafish	He	cntfr	Recovery
-1.273320019	NA		Zebrafish	He	col11a1b	Health
-2.216423229	NA		Zebrafish	He	col11a1b	Recovery
1.918618321	NA	COL17A1	Zebrafish	He	col19a1	AKI
1.918618321	NA	COL15A1	Zebrafish	He	col19a1	AKI
2.552225895	NA	COL17A1	Zebrafish	He	col19a1	Health
2.552225895	NA	COL15A1	Zebrafish	He	col19a1	Health
-1.17200246	0.329388902		Zebrafish	He	col1a1a	Recovery
1.284788977	0.253138391		Zebrafish	He	col4a5	AKI
2.348812643	NA		Zebrafish	He	col4a6	AKI
1.428248254	NA		Zebrafish	He	col4a6	Health
1.882723189	NA		Zebrafish	He	col5a3a	AKI
1.554540813	NA		Zebrafish	He	col5a3a	Health
-1.654469094	0.015528792	COL6A1	Zebrafish	He	col6a1	Recovery
-1.474971682	0.039511892	COL6A1	Zebrafish	He	col6a1	Health
-1.208117156	NA	MBL2	Zebrafish	He	col7a1	Health
-1.289971063	NA	MBL2	Zebrafish	He	col7a1	Recovery
1.259872656	0.128107945		Zebrafish	He	comtb	Health
1.22628265	NA	COQ8A	Zebrafish	He	COQ8A	AKI
-1.435462141	0.002931535		Zebrafish	He	cox4i1l	Recovery
1.159941385	0.02041573		Zebrafish	He	cox4i1l	AKI
-1.229637056	0.000255676	COX6B2	Zebrafish	He	cox6b1	Recovery
-1.245956198	0.000631268	COX6B2	Zebrafish	He	cox6b2	Recovery
-1.084611638	0.007324579	COX6B2	Zebrafish	He	cox6b2	Health
-1.044436168	0.032620147		Zebrafish	He	cox7a1	Recovery
1.64367113	0.075482187		Zebrafish	He	cpb1	Recovery
3.867322577	NA	CPEB1	Zebrafish	He	cpeb1a	Recovery
-3.151876881	NA	CPEB1	Zebrafish	He	cpeb1a	AKI
2.10188201	NA	CPEB2	Zebrafish	He	CPEB2	Recovery
2.935097499	NA	CPEB2	Zebrafish	He	CPEB2	Health
1.224936131	0.109427429	CPEB4	Zebrafish	He	CPEB4	Recovery
1.1430769	NA	CPNE8	Zebrafish	He	CPNE8	Recovery
-1.125100937	NA	CPNE8	Zebrafish	He	CPNE8	AKI
1.043610565	NA	CRB2	Zebrafish	He	crb2b	AKI
-2.771025239	NA	CRELD1	Zebrafish	He	CRELD1	Recovery
2.887024424	NA	CRELD1	Zebrafish	He	CRELD1	AKI
1.783017067	0.002772309	CREM	Zebrafish	He	crema	Recovery
-1.364370439	0.0168361	CREM	Zebrafish	He	crema	AKI
-1.809181629	NA	IFNAR2	Zebrafish	He	crfb15	Recovery
-1.809181629	NA	IL10RA	Zebrafish	He	crfb15	Recovery
-1.809181629	NA	IFNGR1	Zebrafish	He	crfb15	Recovery
-1.809181629	NA	IL22RA1	Zebrafish	He	crfb15	Recovery
-1.203423281	NA		Zebrafish	He	crlf1a	AKI
1.539545933	NA		Zebrafish	He	crlf1a	Recovery
-1.063457119	NA	CEP250	Zebrafish	He	crocc2	Recovery
-1.896082618	0.079863961		Zebrafish	He	crp4	Recovery
-1.588522764	NA		Zebrafish	He	crp4	Health
1.333110439	0.390567053		Zebrafish	He	cry5	Recovery
1.000680849	0.084835528		Zebrafish	He	cryl1	AKI
3.638567808	NA	CSDC2	Zebrafish	He	CSDC2	Health
3.695650326	NA	CSDC2	Zebrafish	He	CSDC2	Recovery
-1.078516646	0.173811734	CSF1	Zebrafish	He	csf1b	Health
1.85316222	0.081022663		Zebrafish	He	csnk1e	Recovery
-1.683651373	0.10011453		Zebrafish	He	csnk1e	AKI
3.731349617	9.91E-12	CSRNP1	Zebrafish	He	csrnp1a	Recovery
-3.9627199	1.92E-13	CSRNP1	Zebrafish	He	csrnp1a	AKI
-1.876116743	NA	CSTB	Zebrafish	He	cst14a.1	AKI
-1.161474674	NA	CSTB	Zebrafish	He	cst14a.1	Health
-1.565418805	0.029794453	CSTA	Zebrafish	He	cst14b.1	Health
1.784856863	0.445799963	ZFP36	Zebrafish	He	cth1	AKI
1.6035147	0.541850177	ZFP36	Zebrafish	He	cth1	Health
2.182050796	0.283551264	PRSS38	Zebrafish	He	ctrl	Recovery
2.182050796	0.283551264	CTRL	Zebrafish	He	ctrl	Recovery
1.46374317	NA	PRSS38	Zebrafish	He	ctrl	Health
1.46374317	NA	CTRL	Zebrafish	He	ctrl	Health
-1.372492017	0.004576625	CTSS	Zebrafish	He	ctss2.2	Recovery
-1.492613323	0.004431928	CTSS	Zebrafish	He	ctss2.2	Health
1.566195338	NA		Zebrafish	He	cuzd1.2	Recovery
-1.2230566	0.291098672		Zebrafish	He	cxcl11.1	Recovery
-1.265056704	0.288798198	CXCL9	Zebrafish	He	cxcl11.6	Recovery
1.019106564	0.495522817	CXCL9	Zebrafish	He	cxcl11.8	Health
1.991685606	0.134413187	CXCL9	Zebrafish	He	cxcl11.8	AKI
1.526658311	0.028027402	PPBP	Zebrafish	He	cxcl18b	Recovery
-1.221476291	0.140135892	PPBP	Zebrafish	He	cxcl18b	Health
-2.748134601	1.76E-05	PPBP	Zebrafish	He	cxcl18b	AKI
-4.477484384	NA		Zebrafish	He	cxcl19	Health
-1.226472285	0.587759981		Zebrafish	He	cxcl19	AKI
-3.251012099	0.026123591		Zebrafish	He	cxcl19	Recovery
-1.808193545	0.015638939	CCL8	Zebrafish	He	cxcl32b.1	Recovery
-1.808193545	0.015638939	CCL13	Zebrafish	He	cxcl32b.1	Recovery
-1.808193545	0.015638939	CCL7	Zebrafish	He	cxcl32b.1	Recovery
-1.808193545	0.015638939	CX3CL1	Zebrafish	He	cxcl32b.1	Recovery
-1.808193545	0.015638939	CCL11	Zebrafish	He	cxcl32b.1	Recovery
-1.808193545	0.015638939	CCL2	Zebrafish	He	cxcl32b.1	Recovery
-1.808193545	0.015638939	CCL25	Zebrafish	He	cxcl32b.1	Recovery
-1.819089228	0.033691059		Zebrafish	He	cxcl8b.1	Health
-1.024887788	0.249800616		Zebrafish	He	cxcl8b.1	Recovery
-2.762021295	NA		Zebrafish	He	cxcl8b.3	Health
-2.356617729	0.01747625		Zebrafish	He	cxcl8b.3	Recovery
-1.031661778	0.015445479	CYBA	Zebrafish	He	cyba	Health
1.883333883	NA		Zebrafish	He	cyp17a2	AKI
-1.289971743	NA		Zebrafish	He	cyp17a2	Recovery
-1.322302494	0.216753749		Zebrafish	He	cyp1c1	Recovery
2.179575676	0.015346452		Zebrafish	He	cyp1c1	AKI
-1.784500929	0.002488637		Zebrafish	He	cyp1c2	Health
-1.30626852	0.019933889		Zebrafish	He	cyp1c2	Recovery
2.854242883	NA	CYP21A2	Zebrafish	He	cyp21a2	AKI
-2.772782491	NA	CYP21A2	Zebrafish	He	cyp21a2	Recovery
-1.138557407	0.093149025	CYP27A1	Zebrafish	He	CYP27A1	Recovery
-1.04487621	NA		Zebrafish	He	cyp2aa11	Health
-1.894203576	NA		Zebrafish	He	cyp2aa11	AKI
1.436101838	NA		Zebrafish	He	cyp2aa12	AKI
1.499023782	NA		Zebrafish	He	cyp2aa12	Recovery
2.935125619	NA		Zebrafish	He	cyp2aa12	Health
1.617594613	NA		Zebrafish	He	cyp2aa3	Health
-2.945967483	NA		Zebrafish	He	cyp2aa4	Health
-2.146112609	NA		Zebrafish	He	cyp2aa4	AKI
-2.212327673	NA		Zebrafish	He	cyp2aa7	Recovery
-2.130781844	NA		Zebrafish	He	cyp2aa7	Health
3.266936587	NA		Zebrafish	He	cyp2aa8	AKI
2.938752607	NA		Zebrafish	He	cyp2aa8	Health
-1.16128818	0.177910281		Zebrafish	He	cyp2ad2	Recovery
2.216799827	0.001513649		Zebrafish	He	cyp2ad2	Health
3.378088007	7.68E-08		Zebrafish	He	cyp2ad2	AKI
1.0830928	NA		Zebrafish	He	cyp2ad6	AKI
1.343239467	NA		Zebrafish	He	cyp2ad6	Health
-1.63247001	NA		Zebrafish	He	cyp2ae1	Recovery
1.080992859	0.471727559		Zebrafish	He	cyp2k19	Recovery
1.683170607	NA		Zebrafish	He	cyp2k19	Health
1.613592573	0.2909336		Zebrafish	He	cyp2k21	Recovery
1.396159839	0.006455122		Zebrafish	He	cyp2k22	Recovery
1.668971482	0.002107767		Zebrafish	He	cyp2k22	Health
-3.324263106	0.026512197		Zebrafish	He	cyp2k31	Recovery
4.179614331	0.002432904		Zebrafish	He	cyp2k31	AKI
-1.503962105	0.191162269		Zebrafish	He	cyp2k6	AKI
1.635813513	0.03403253		Zebrafish	He	cyp2n13	Health
2.270237518	0.001229571		Zebrafish	He	cyp2n13	AKI
-1.18216768	0.062028726		Zebrafish	He	cyp2p10	Recovery
1.132292851	NA		Zebrafish	He	cyp2p9	Health
2.528016184	NA		Zebrafish	He	cyp2x10.2	AKI
2.199833648	NA		Zebrafish	He	cyp2x10.2	Health
1.908467331	0.234934312		Zebrafish	He	cyp2x7	AKI
1.623053704	NA		Zebrafish	He	cyp2x9	Health
2.913030235	NA		Zebrafish	He	cyp2x9	AKI
-1.289976531	NA		Zebrafish	He	cyp2x9	Recovery
1.447025427	0.030487611		Zebrafish	He	cyp2y3	Health
1.956448454	0.001018954		Zebrafish	He	cyp2y3	AKI
1.566195338	NA	CYP3A4	Zebrafish	He	cyp3a65	Recovery
1.566195338	NA	CYP3A5	Zebrafish	He	cyp3a65	Recovery
1.566195338	NA	CYP3A7	Zebrafish	He	cyp3a65	Recovery
1.566195338	NA	CYP3A43	Zebrafish	He	cyp3a65	Recovery
-2.728196892	0.077698596	CYP3A4	Zebrafish	He	cyp3c3	Health
-2.728196892	0.077698596	CYP3A7	Zebrafish	He	cyp3c3	Health
-2.728196892	0.077698596	CYP3A43	Zebrafish	He	cyp3c3	Health
-2.728196892	0.077698596	CYP3A5	Zebrafish	He	cyp3c3	Health
-2.955615724	0.043785334	CYP3A4	Zebrafish	He	cyp3c3	AKI
-2.955615724	0.043785334	CYP3A7	Zebrafish	He	cyp3c3	AKI
-2.955615724	0.043785334	CYP3A43	Zebrafish	He	cyp3c3	AKI
-2.955615724	0.043785334	CYP3A5	Zebrafish	He	cyp3c3	AKI
-2.328916275	NA	CYP3A7	Zebrafish	He	cyp3c4	Recovery
-2.328916275	NA	CYP3A4	Zebrafish	He	cyp3c4	Recovery
-2.328916275	NA	CYP3A43	Zebrafish	He	cyp3c4	Recovery
-2.328916275	NA	CYP3A5	Zebrafish	He	cyp3c4	Recovery
-2.24391272	NA	CYP3A7	Zebrafish	He	cyp3c4	Health
-2.24391272	NA	CYP3A4	Zebrafish	He	cyp3c4	Health
-2.24391272	NA	CYP3A43	Zebrafish	He	cyp3c4	Health
-2.24391272	NA	CYP3A5	Zebrafish	He	cyp3c4	Health
1.036490373	0.408330692	CYP46A1	Zebrafish	He	cyp46a1.3	AKI
-1.006123404	0.249927608		Zebrafish	He	cysltr1	Health
1.308083388	0.000824399	DAB2	Zebrafish	He	dab2	AKI
1.122099842	0.011017511	DAB2	Zebrafish	He	dab2	Health
-1.078446107	0.171640312	DAPL1	Zebrafish	He	dap1b	Recovery
1.265682093	0.089775791	DAPL1	Zebrafish	He	dap1b	AKI
-1.247341933	NA		Zebrafish	He	dapk2a	AKI
4.018215063	0.011819274	DBP	Zebrafish	He	dbpa	Recovery
-3.679613134	0.007442572	DBP	Zebrafish	He	dbpa	AKI
-5.263234695	6.48E-08	DBP	Zebrafish	He	dbpb	AKI
5.016957194	3.87E-07	DBP	Zebrafish	He	dbpb	Recovery
1.043610565	NA		Zebrafish	He	dchs1a	AKI
2.255493867	NA		Zebrafish	He	ddx43	AKI
1.938296183	NA		Zebrafish	He	ddx43	Health
-1.342197123	NA		Zebrafish	He	dennd4a	AKI
1.525318372	NA		Zebrafish	He	dennd4a	Recovery
1.969009616	0.29552552	DEPDC7	Zebrafish	He	DEPDC7	AKI
1.63444632	NA	DEPDC7	Zebrafish	He	DEPDC7	Health
-2.362506351	NA		Zebrafish	He	dhrs11a	AKI
2.11618907	NA		Zebrafish	He	dhrs11a	Recovery
1.173602636	0.22834882	DIABLO	Zebrafish	He	diabloa	Recovery
2.104765243	0.016029087	DIABLO	Zebrafish	He	diabloa	Health
-1.516262224	0.253691138	CD4	Zebrafish	He	dicp2.1	Recovery
-1.227828635	NA	CD4	Zebrafish	He	dicp2.1	Health
-3.442995186	NA	CD4	Zebrafish	He	dicp2.2	Health
-3.542806191	NA	CD4	Zebrafish	He	dicp2.2	AKI
-1.356445983	0.016628976	CD4	Zebrafish	He	dicp3.3	Health
-1.559371933	0.002666506	CD4	Zebrafish	He	dicp3.3	Recovery
1.941274727	NA		Zebrafish	He	dio3b	AKI
1.61309235	NA		Zebrafish	He	dio3b	Health
1.472077038	NA	CT55	Zebrafish	He	dna2	AKI
1.472077038	NA	SETX	Zebrafish	He	dna2	AKI
-1.315938312	NA	DNAAF1	Zebrafish	He	dnaaf1	Recovery
-1.244781586	NA	DNAAF1	Zebrafish	He	dnaaf1	Health
3.794404157	4.88E-06	DNAJB1	Zebrafish	He	dnajb1b	Recovery
3.794404157	4.88E-06	DNAJB7	Zebrafish	He	dnajb1b	Recovery
3.794404157	4.88E-06	DNAJB8	Zebrafish	He	dnajb1b	Recovery
-3.264177722	3.54E-05	DNAJB1	Zebrafish	He	dnajb1b	AKI
-3.264177722	3.54E-05	DNAJB7	Zebrafish	He	dnajb1b	AKI
-3.264177722	3.54E-05	DNAJB8	Zebrafish	He	dnajb1b	AKI
-1.117124734	0.22396736		Zebrafish	He	dnajb2	AKI
1.501958399	0.120653876		Zebrafish	He	dnajb2	Recovery
-1.520869158	0.028132887	DNASE2	Zebrafish	He	dnase2	Recovery
-1.809164308	NA	DNMT3L	Zebrafish	He	dnmt3bb.2	Recovery
1.933043695	NA	DNMT3L	Zebrafish	He	dnmt3bb.2	AKI
1.325419108	NA	DNMT3L	Zebrafish	He	dnmt3bb.3	AKI
-1.332432508	0.231995075	DOK1	Zebrafish	He	dok1a	AKI
-1.253802061	0.067566489	DPEP2	Zebrafish	He	dpep2	Health
1.62510231	0.002179226	DPP4	Zebrafish	He	dpp4	AKI
1.186351713	0.045151668	DPP4	Zebrafish	He	dpp4	Health
2.115854707	NA	DRD4	Zebrafish	He	drd4b	Recovery
-1.400411496	NA	DRD4	Zebrafish	He	drd4b	AKI
-1.161793622	0.239139787		Zebrafish	He	drl	Recovery
1.224917662	NA	DST	Zebrafish	He	DST	Health
-3.175861398	NA		Zebrafish	He	duox	Recovery
-3.094003846	NA		Zebrafish	He	duox	Health
1.531751508	0.052506186		Zebrafish	He	dusp22a	Recovery
-1.841940116	0.01471199		Zebrafish	He	dusp22a	AKI
1.687649187	0.025243631		Zebrafish	He	dusp5	Recovery
-1.401194701	0.192675855		Zebrafish	He	dusp5	Health
-3.088843889	8.47E-05		Zebrafish	He	dusp5	AKI
1.995284378	0.052282571		Zebrafish	He	dynll2a	AKI
-1.117289497	0.343945041		Zebrafish	He	dynll2a	Recovery
-1.183847194	0.342473467		Zebrafish	He	ecm2	Recovery
-1.396813424	NA		Zebrafish	He	ecm2	Health
-1.55334248	NA	ECT2L	Zebrafish	He	ECT2L	Recovery
-1.143294517	NA		Zebrafish	He	edn1	AKI
1.218985709	0.418666318	EDN2	Zebrafish	He	edn2	Recovery
-1.838099296	NA	EDN2	Zebrafish	He	edn2	Health
-3.057085004	0.05720471	EDN2	Zebrafish	He	edn2	AKI
-6.560580948	6.51E-29		Zebrafish	He	egr1	AKI
-6.560580948	6.51E-29	EGR4	Zebrafish	He	egr1	AKI
6.339651069	1.56E-26		Zebrafish	He	egr1	Recovery
6.339651069	1.56E-26	EGR4	Zebrafish	He	egr1	Recovery
-5.220273878	NA	EGR4	Zebrafish	He	egr2a	AKI
4.973934645	NA	EGR4	Zebrafish	He	egr2a	Recovery
8.172789243	6.60E-08	EGR4	Zebrafish	He	egr4	Recovery
-8.41913123	1.91E-08	EGR4	Zebrafish	He	egr4	AKI
1.142998783	NA		Zebrafish	He	eif4enif1	Health
2.11588323	NA		Zebrafish	He	ek1	Health
1.482276194	NA		Zebrafish	He	ek1	AKI
2.35653714	0.250304439	CELA2A	Zebrafish	He	ela2	Recovery
2.35653714	0.250304439		Zebrafish	He	ela2	Recovery
2.35653714	0.250304439	CELA2B	Zebrafish	He	ela2	Recovery
2.131520869	0.329048413	CELA2A	Zebrafish	He	ela2	Health
2.131520869	0.329048413		Zebrafish	He	ela2	Health
2.131520869	0.329048413	CELA2B	Zebrafish	He	ela2	Health
1.9364149	0.273857813	CELA2B	Zebrafish	He	ela2l	Recovery
1.9364149	0.273857813	CELA2A	Zebrafish	He	ela2l	Recovery
1.9364149	0.273857813		Zebrafish	He	ela2l	Recovery
2.100569261	0.275604566		Zebrafish	He	ela3l	Recovery
1.729476869	0.415690543		Zebrafish	He	ela3l	Health
1.757749151	0.343850083		Zebrafish	He	elovl7a	AKI
1.569318628	NA		Zebrafish	He	elovl7a	Health
1.341276201	0.312643183	EME1	Zebrafish	He	eme1	AKI
-1.444800906	0.04594758	EMILIN1	Zebrafish	He	emilin1a	Recovery
-1.558732449	0.038600622	EMILIN1	Zebrafish	He	emilin1a	Health
1.18323597	NA	ENSA	Zebrafish	He	ensaa	Health
1.61309235	NA	ENTPD2	Zebrafish	He	entpd2a.2	Health
1.941274727	NA	ENTPD2	Zebrafish	He	entpd2a.2	AKI
-1.066956248	NA	ENTPD5	Zebrafish	He	entpd5b	Recovery
1.10266955	0.361843463	ENTPD8	Zebrafish	He	entpd8	AKI
-1.813036978	0.022432803	EPDR1	Zebrafish	He	epdl1	Recovery
-1.836756679	0.028440478	EPDR1	Zebrafish	He	epdl1	Health
1.018321839	0.034790383	EPDR1	Zebrafish	He	epdl2	Recovery
1.368609872	0.005254632	EPDR1	Zebrafish	He	epdl2	Health
-1.38313278	NA		Zebrafish	He	epha2a	AKI
-1.064594957	NA		Zebrafish	He	epha2a	Health
1.400905592	0.130472999		Zebrafish	He	ephx5	AKI
1.020280905	NA	EPN3	Zebrafish	He	epn3a	Health
-2.543620676	NA	EPO	Zebrafish	He	epob	Recovery
1.562856568	NA	EPO	Zebrafish	He	epob	AKI
2.300258963	NA		Zebrafish	He	eppk1	AKI
-1.809095805	NA		Zebrafish	He	eppk1	Recovery
2.135140371	2.15E-05	EPS8L3	Zebrafish	He	eps8l3a	Recovery
1.249486069	0.037833321	EPS8L3	Zebrafish	He	eps8l3a	Health
1.310958086	0.015879146	EPS8L3	Zebrafish	He	eps8l3b	Recovery
1.052929877	0.074692706	EPS8L3	Zebrafish	He	eps8l3b	Health
-4.013955028	5.18E-09	ERRFI1	Zebrafish	He	ERRFI1	AKI
3.625551495	1.06E-07	ERRFI1	Zebrafish	He	ERRFI1	Recovery
-1.006253852	0.112391632		Zebrafish	He	erv	Health
1.01429719	NA	ESYT3	Zebrafish	He	esyt3	AKI
2.156472181	0.001373699		Zebrafish	He	ets2	Recovery
-2.154982241	0.000788442		Zebrafish	He	ets2	AKI
1.013954802	0.134695427		Zebrafish	He	etv5b	Health
1.436050193	0.017078613		Zebrafish	He	etv5b	Recovery
1.953277284	NA	EVI5L	Zebrafish	He	EVI5L	AKI
1.625093172	NA	EVI5L	Zebrafish	He	EVI5L	Health
2.558328016	NA	EXD1	Zebrafish	He	exd1	AKI
1.48261911	NA	EXD1	Zebrafish	He	exd1	Health
-1.075708906	NA	EXD1	Zebrafish	He	exd1	Recovery
1.070070023	NA	EXO1	Zebrafish	He	exo1	AKI
1.070070023	NA		Zebrafish	He	exo1	AKI
1.179939321	NA	EXOSC3	Zebrafish	He	exosc3	Recovery
-1.300513834	NA	F13A1	Zebrafish	He	F13A1	Health
1.892449025	NA	F13A1	Zebrafish	He	F13A1	AKI
-3.192962859	NA	F13A1	Zebrafish	He	F13A1	Recovery
1.400623318	0.112601569		Zebrafish	He	f2	Health
-3.108753766	NA	F2RL3	Zebrafish	He	F2RL3	Health
-3.190611288	NA	F2RL3	Zebrafish	He	F2RL3	Recovery
-2.1413237	0.015686525	F3	Zebrafish	He	f3a	AKI
-2.1413237	0.015686525		Zebrafish	He	f3a	AKI
1.87002326	0.042968827	F3	Zebrafish	He	f3a	Recovery
1.87002326	0.042968827		Zebrafish	He	f3a	Recovery
-4.415249778	4.66E-11		Zebrafish	He	f3b	AKI
3.726840207	6.23E-09		Zebrafish	He	f3b	Recovery
-1.506518606	0.075075941		Zebrafish	He	fabp10a	Recovery
-1.647691249	0.00973823	FAM110A	Zebrafish	He	fam110a	AKI
2.286019641	0.000476741	FAM110A	Zebrafish	He	fam110a	Recovery
-1.1513466	NA	FAM83F	Zebrafish	He	fam83fb	AKI
-1.1513466	NA	FAM83E	Zebrafish	He	fam83fb	AKI
1.492973247	NA	FAM83F	Zebrafish	He	fam83fb	Recovery
1.492973247	NA	FAM83E	Zebrafish	He	fam83fb	Recovery
1.209549591	0.016149658		Zebrafish	He	fbp1b	Health
1.679192558	0.000116122		Zebrafish	He	fbp1b	AKI
1.062152036	0.363997318		Zebrafish	He	fbxl18	AKI
-1.727471658	NA		Zebrafish	He	fbxl3l	Health
1.043626391	NA		Zebrafish	He	fbxl3l	AKI
-2.771098049	NA		Zebrafish	He	fbxl3l	Recovery
1.055973015	NA		Zebrafish	He	fbxo10	AKI
1.188020029	0.387291311	FBXO16	Zebrafish	He	fbxo16	AKI
-1.838732289	0.174787459	FBXO16	Zebrafish	He	fbxo16	Recovery
-1.289971063	NA		Zebrafish	He	fbxo41	Recovery
-1.208117156	NA		Zebrafish	He	fbxo41	Health
1.242370297	NA	FBXO43	Zebrafish	He	fbxo43	Health
1.749145817	0.277698474	FBXO43	Zebrafish	He	fbxo43	AKI
1.046960469	0.276258662	FBXO5	Zebrafish	He	fbxo5	AKI
-1.254180988	0.011819274		Zebrafish	He	fcer1g	Recovery
-1.315704805	0.004291171		Zebrafish	He	fcer1gl	Health
-1.409647804	0.000631268		Zebrafish	He	fcer1gl	Recovery
1.24186229	0.248947204		Zebrafish	He	fem1a	Recovery
1.043610565	NA		Zebrafish	He	fer1l4	AKI
2.012722122	0.244307042	HRG	Zebrafish	He	fetub	AKI
2.012722122	0.244307042	FETUB	Zebrafish	He	fetub	AKI
1.547590071	NA	HRG	Zebrafish	He	fetub	Health
1.547590071	NA	FETUB	Zebrafish	He	fetub	Health
1.104859125	NA		Zebrafish	He	fga	Health
1.941172508	NA		Zebrafish	He	fgf1a	AKI
-1.289971821	NA		Zebrafish	He	fgf1a	Recovery
-4.564849954	0.052850696	FGF23	Zebrafish	He	fgf23	Recovery
5.377940417	0.015480191	FGF23	Zebrafish	He	fgf23	AKI
-1.731154578	NA	FGFBP1	Zebrafish	He	fgfbp1b	AKI
1.484833195	NA	FGFBP1	Zebrafish	He	fgfbp1b	Recovery
1.565366837	NA		Zebrafish	He	fgg	Health
1.60060152	0.165934498	FGGY	Zebrafish	He	fggy	AKI
-1.032286181	0.4272149	FGGY	Zebrafish	He	fggy	Recovery
3.140576837	NA		Zebrafish	He	fgl1	Recovery
-1.208132698	NA		Zebrafish	He	fgl1	Health
-4.348709534	NA		Zebrafish	He	fgl1	AKI
1.057537581	NA	FAM47B	Zebrafish	He	fhdc2	AKI
1.057537581	NA	FAM47C	Zebrafish	He	fhdc2	AKI
1.057537581	NA	FAM47A	Zebrafish	He	fhdc2	AKI
1.200431649	NA		Zebrafish	He	fhdc3	AKI
1.293422756	NA		Zebrafish	He	fhdc3	Health
2.197051744	NA	FHOD3	Zebrafish	He	fhod3a	Health
-1.111519723	NA	FHOD3	Zebrafish	He	fhod3a	AKI
3.308571467	NA	FHOD3	Zebrafish	He	fhod3a	Recovery
-1.395528279	NA		Zebrafish	He	fibinb	Health
-2.309139355	0.108841439		Zebrafish	He	fibinb	AKI
2.919235745	0.282265708	FIGLA	Zebrafish	He	figla	AKI
2.919235745	0.282265708		Zebrafish	He	figla	AKI
3.901581872	NA	FIGLA	Zebrafish	He	figla	Health
3.901581872	NA		Zebrafish	He	figla	Health
-1.900247166	NA	FKBP11	Zebrafish	He	fkbp11	Recovery
1.051154286	NA	FKBP11	Zebrafish	He	fkbp11	AKI
1.045254997	NA		Zebrafish	He	fkbp6	AKI
1.436049049	NA	FKBPL	Zebrafish	He	fkbpl	AKI
-1.170557079	0.47271367	FKBPL	Zebrafish	He	fkbpl	Recovery
-1.036996318	0.242879319	FLNB	Zebrafish	He	FLNB	AKI
2.020085787	0.026972988	FLNB	Zebrafish	He	FLNB	Recovery
1.569883627	0.062028726	FLNB	Zebrafish	He	flnbl	Recovery
1.919581441	NA	FAM47A	Zebrafish	He	fmn2b	AKI
1.919581441	NA	FAM47B	Zebrafish	He	fmn2b	AKI
1.919581441	NA	FAM47C	Zebrafish	He	fmn2b	AKI
1.577686676	NA	FAM47A	Zebrafish	He	fmn2b	Health
1.577686676	NA	FAM47B	Zebrafish	He	fmn2b	Health
1.577686676	NA	FAM47C	Zebrafish	He	fmn2b	Health
1.62545822	0.178023527	FNDC4	Zebrafish	He	FNDC4	Recovery
-2.091290834	0.074859232	FNDC4	Zebrafish	He	FNDC4	AKI
1.12682241	0.350623434	ANGPTL7	Zebrafish	He	fndc7b	Health
5.014858358	NA	BATF2	Zebrafish	He	fosaa	Recovery
-5.261195435	NA	BATF2	Zebrafish	He	fosaa	AKI
1.353133078	NA		Zebrafish	He	foxa	AKI
1.017509233	NA		Zebrafish	He	foxa	Health
2.09860076	NA		Zebrafish	He	foxg1b	Recovery
-2.344917033	NA		Zebrafish	He	foxg1b	AKI
-1.811308363	NA		Zebrafish	He	foxg1c	Health
2.721900446	NA	FOXH1	Zebrafish	He	foxh1	AKI
1.503535234	NA	FOXH1	Zebrafish	He	foxh1	Health
-1.218365212	NA	FOXH1	Zebrafish	He	foxh1	Recovery
-1.787508747	NA		Zebrafish	He	foxi2	AKI
-1.208104026	NA		Zebrafish	He	foxi2	Health
-1.547241359	NA		Zebrafish	He	foxp3a	Recovery
-1.465948602	NA		Zebrafish	He	foxp3a	Health
-1.809306015	NA		Zebrafish	He	foxp3b	Recovery
-2.689248088	NA		Zebrafish	He	foxp3b	Health
2.502493891	NA	FOXQ1	Zebrafish	He	foxq1b	AKI
3.136102029	NA	FOXQ1	Zebrafish	He	foxq1b	Health
-1.253595857	NA		Zebrafish	He	fpr1	Health
-1.335028042	NA		Zebrafish	He	fpr1	Recovery
-1.809242324	NA	FRMD1	Zebrafish	He	FRMD1	Recovery
-1.727407825	NA	FRMD1	Zebrafish	He	FRMD1	Health
-3.312008107	NA	FRMD7	Zebrafish	He	frmd7	AKI
4.545086295	0.015164606	FRMD7	Zebrafish	He	frmd7	Recovery
1.233078187	NA	FRMD7	Zebrafish	He	frmd7	Health
1.99197103	NA	FRMPD1	Zebrafish	He	frmpd1a	Recovery
1.177979511	NA	FRMPD1	Zebrafish	He	frmpd1a	Health
3.190064643	0.012437556	FRZB	Zebrafish	He	frzb	AKI
-2.732008036	0.04594758	FRZB	Zebrafish	He	frzb	Recovery
3.132573585	0.027368652		Zebrafish	He	ftr01	Recovery
-2.633475036	0.032511165		Zebrafish	He	ftr01	AKI
-1.316681905	NA		Zebrafish	He	ftr02	Recovery
1.422362524	NA		Zebrafish	He	ftr04	AKI
-1.315694637	NA		Zebrafish	He	ftr04	Recovery
1.998876216	NA		Zebrafish	He	ftr06	AKI
-2.217290229	NA		Zebrafish	He	ftr06	Recovery
-1.354535268	NA		Zebrafish	He	ftr11	Recovery
1.043610565	NA		Zebrafish	He	ftr12	AKI
-1.400421332	NA		Zebrafish	He	ftr15	AKI
2.115864623	NA		Zebrafish	He	ftr15	Recovery
-1.63247001	NA		Zebrafish	He	ftr25	Recovery
1.484890662	NA		Zebrafish	He	ftr32	Recovery
-1.666575943	NA		Zebrafish	He	ftr35	Recovery
1.235847875	NA		Zebrafish	He	ftr53	Health
-1.208003035	0.325367349		Zebrafish	He	ftr56	Recovery
-1.062774076	NA		Zebrafish	He	ftr59	Recovery
-1.400010771	NA		Zebrafish	He	ftr73	AKI
1.153661503	NA		Zebrafish	He	ftr73	Recovery
1.570384166	NA		Zebrafish	He	ftr86	Health
1.901319323	NA		Zebrafish	He	ftr86	AKI
1.169632187	NA		Zebrafish	He	ftr88	Recovery
-1.05811009	0.218553787	FUT3	Zebrafish	He	fut7	Recovery
-1.05811009	0.218553787	FUT6	Zebrafish	He	fut7	Recovery
-1.05811009	0.218553787	FUT5	Zebrafish	He	fut7	Recovery
-2.771099522	NA	FUT9	Zebrafish	He	FUT9	Recovery
-1.727473084	NA	FUT9	Zebrafish	He	FUT9	Health
1.043626438	NA	FUT9	Zebrafish	He	FUT9	AKI
-1.178595423	0.020043755		Zebrafish	He	fxyd6l	Health
-1.808193382	8.20E-05		Zebrafish	He	fxyd6l	Recovery
-1.478966628	NA		Zebrafish	He	fzd7a	Health
-1.141086339	0.422955583		Zebrafish	He	fzd7a	Recovery
-1.899764168	NA		Zebrafish	He	fzd9b	Recovery
-1.2469598	NA		Zebrafish	He	fzd9b	Health
-3.53921706	1.69E-15		Zebrafish	He	gadd45ab	AKI
2.701822081	1.49E-09		Zebrafish	He	gadd45ab	Recovery
-1.446371094	0.130472999		Zebrafish	He	gadd45ga	AKI
1.068531586	0.284554032		Zebrafish	He	gadd45ga	Recovery
1.124112494	0.057953264	GALNTL5	Zebrafish	He	galnt11	Recovery
-1.04219707	0.155452999	GANAB	Zebrafish	He	GANAB	Recovery
1.409953071	0.028547752	GANAB	Zebrafish	He	GANAB	AKI
1.064052313	NA	GAS2L3	Zebrafish	He	gas2l3	Health
-1.788809345	0.241980329	GBGT1	Zebrafish	He	gbgt1l1	Recovery
2.965925543	0.018254269	GBGT1	Zebrafish	He	gbgt1l1	AKI
1.177116198	NA	GBGT1	Zebrafish	He	gbgt1l1	Health
-1.158676461	NA	GBGT1	Zebrafish	He	gbgt1l3	Health
2.426570965	NA	GBGT1	Zebrafish	He	gbgt1l4	Health
1.290938018	NA	GBGT1	Zebrafish	He	gbgt1l4	AKI
1.135632947	NA	GBGT1	Zebrafish	He	gbgt1l4	Recovery
-1.329028822	0.013471693		Zebrafish	He	gbp	AKI
1.087542114	0.056170433		Zebrafish	He	gbp	Recovery
-1.578671598	0.023993553	GBP6	Zebrafish	He	gbp1	Recovery
1.343812526	0.062278275	GBP6	Zebrafish	He	gbp1	AKI
-1.527535273	0.074335374	GBP2	Zebrafish	He	gbp2	Recovery
1.339742542	0.130048	GBP2	Zebrafish	He	gbp2	AKI
1.93896705	NA	GBP6	Zebrafish	He	gbp4	AKI
-2.771035549	NA	GBP6	Zebrafish	He	gbp4	Recovery
2.516247968	NA	GCG	Zebrafish	He	gcga	Recovery
2.197415566	NA	GCG	Zebrafish	He	gcga	Health
1.570061802	NA		Zebrafish	He	gcgrb	Health
2.526191342	NA		Zebrafish	He	gcgrb	Recovery
1.302694212	NA	GCKR	Zebrafish	He	gckr	Health
1.946220872	0.001250371		Zebrafish	He	gcshb	AKI
-1.101786331	0.120858637		Zebrafish	He	gcshb	Recovery
-1.821512645	0.228862297	GDF7	Zebrafish	He	gdf6a	Recovery
-1.05364698	NA	GDF7	Zebrafish	He	gdf6a	Health
1.218518248	NA	GDPD3	Zebrafish	He	gdpd3b	AKI
3.288335565	3.41E-07	GGTLC2	Zebrafish	He	ggt1a	Recovery
3.288335565	3.41E-07	GGTLC3	Zebrafish	He	ggt1a	Recovery
3.288335565	3.41E-07	GGT1	Zebrafish	He	ggt1a	Recovery
3.288335565	3.41E-07	GGTLC1	Zebrafish	He	ggt1a	Recovery
-2.626498624	1.99E-05	GGTLC2	Zebrafish	He	ggt1a	AKI
-2.626498624	1.99E-05	GGTLC3	Zebrafish	He	ggt1a	AKI
-2.626498624	1.99E-05	GGT1	Zebrafish	He	ggt1a	AKI
-2.626498624	1.99E-05	GGTLC1	Zebrafish	He	ggt1a	AKI
1.588577833	NA		Zebrafish	He	ghrhrb	Health
2.513321392	0.02953299		Zebrafish	He	ghrhrb	AKI
-1.626868976	0.019583745		Zebrafish	He	gig2d	Recovery
-1.799199164	0.066866963		Zebrafish	He	gig2h	Recovery
1.533962231	0.133605595		Zebrafish	He	gig2h	AKI
1.508528606	0.067285329		Zebrafish	He	gig2i	AKI
-1.901270378	0.014742356		Zebrafish	He	gig2i	Recovery
1.62989299	NA		Zebrafish	He	gig2l	Recovery
-1.876236999	NA		Zebrafish	He	gig2l	AKI
2.006183758	0.084613261		Zebrafish	He	gig2q	AKI
-1.979214694	0.090032303		Zebrafish	He	gig2q	Recovery
1.28932432	0.000474094	GIPC2	Zebrafish	He	gipc2	Recovery
1.913457865	0.092407715	GCGR	Zebrafish	He	gipr	AKI
-1.432651747	0.255804863	GCGR	Zebrafish	He	gipr	Recovery
1.751706756	0.002423626	GLDC	Zebrafish	He	GLDC	Health
-1.384304274	NA	GLIS2	Zebrafish	He	glis2a	Health
-1.201866707	NA	GLIS2	Zebrafish	He	glis2a	Recovery
2.738290186	8.68E-06	GLIS3	Zebrafish	He	glis3	Recovery
-2.525124478	2.00E-05	GLIS3	Zebrafish	He	glis3	AKI
1.235348922	0.00025452	GLUD1	Zebrafish	He	glud1b	AKI
1.235348922	0.00025452	GLUD2	Zebrafish	He	glud1b	AKI
-1.743264682	NA	GNA15	Zebrafish	He	gna15.2	AKI
-1.743264682	NA	GNAT3	Zebrafish	He	gna15.2	AKI
-1.743264682	NA	GNA11	Zebrafish	He	gna15.2	AKI
-2.689191345	NA	GNA15	Zebrafish	He	gna15.2	Health
-2.689191345	NA	GNAT3	Zebrafish	He	gna15.2	Health
-2.689191345	NA	GNA11	Zebrafish	He	gna15.2	Health
1.841924205	NA	GNPAT	Zebrafish	He	GNPAT	Recovery
1.737033953	NA	GNPAT	Zebrafish	He	GNPAT	Health
-2.205991169	NA	GOT1L1	Zebrafish	He	got1l1	Recovery
-2.124129635	NA	GOT1L1	Zebrafish	He	got1l1	Health
1.361141776	NA		Zebrafish	He	gpm6ba	Health
1.076072991	NA		Zebrafish	He	gpm6ba	AKI
-1.763717651	0.037837447	GPR141	Zebrafish	He	GPR141	Recovery
1.838301615	0.02418865	GPR141	Zebrafish	He	GPR141	AKI
1.063924024	0.528815023	GPR160	Zebrafish	He	gpr160	AKI
-1.120154725	NA	GPR161	Zebrafish	He	GPR161	Health
-1.472137485	NA		Zebrafish	He	gpr184	Health
-1.183401851	0.139048783	GPX3	Zebrafish	He	gpx1b	AKI
-1.183401851	0.139048783	GPX5	Zebrafish	He	gpx1b	AKI
-1.747429832	0.024424775	GPX3	Zebrafish	He	gpx1b	Health
-1.747429832	0.024424775	GPX5	Zebrafish	He	gpx1b	Health
-1.242285713	0.164742775	GRAPL	Zebrafish	He	grapa	Health
-1.242285713	0.164742775	GRAP	Zebrafish	He	grapa	Health
-1.188663029	0.175477202	GRAPL	Zebrafish	He	grapa	Recovery
-1.188663029	0.175477202	GRAP	Zebrafish	He	grapa	Recovery
-2.362166927	NA	GRB7	Zebrafish	He	GRB7	AKI
1.154042927	NA	GRB7	Zebrafish	He	GRB7	Recovery
-1.208123999	NA	GRB7	Zebrafish	He	GRB7	Health
1.003132708	0.193492181		Zebrafish	He	grhprb	Health
1.043610565	NA	GRIK3	Zebrafish	He	GRIK3	AKI
1.343087199	NA	GRIN2A	Zebrafish	He	grin2ab	Health
1.159409555	NA		Zebrafish	He	grm6b	Health
1.061281374	NA		Zebrafish	He	grm6b	AKI
-1.812531176	NA		Zebrafish	He	grnas	AKI
1.56621047	NA		Zebrafish	He	grnas	Recovery
-1.543893387	0.012454211		Zebrafish	He	gsta.1	Recovery
1.626890927	0.006373916		Zebrafish	He	gsta.1	AKI
1.304637751	NA		Zebrafish	He	gsta.2	AKI
1.044336503	0.006214607	GSTT4	Zebrafish	He	gstr	AKI
1.044336503	0.006214607	GSTO2	Zebrafish	He	gstr	AKI
1.044336503	0.006214607	GSTT2	Zebrafish	He	gstr	AKI
1.044336503	0.006214607	GSTT2B	Zebrafish	He	gstr	AKI
-1.366635001	0.025748814		Zebrafish	He	gstt1b	Recovery
1.393090988	0.018173654		Zebrafish	He	gstt1b	AKI
4.899446817	NA	GUCA1A	Zebrafish	He	GUCA1A	Recovery
-4.1840009	NA	GUCA1A	Zebrafish	He	GUCA1A	AKI
1.263789227	0.295691653	TPSD1	Zebrafish	He	gzma	AKI
1.263789227	0.295691653	TPSG1	Zebrafish	He	gzma	AKI
1.263789227	0.295691653	TPSB2	Zebrafish	He	gzma	AKI
[truncated: 7,515 more rows]
